# Supplementary material for: Temporal and technical variability of human gut metagenomes
Source: Genome Biol. 2015 Apr 8;16(1):73. doi: 10.1186/s13059-015-0639-8 (PMC4416267; doi:10.1186/s13059-015-0639-8)
Supplement: Additional file 1: Table S1. — Overview of the metadata of the subjects and sequencing information of the samples included. [file 13059_2015_639_MOESM1_ESM.xlsx]

## Sheet: README
Sheet 1	Metadata
	Subject ID	Subject identifier
	Sample ID (short)	Short sample identifier
	Sample ID	Internal sample identifier
	ENA Sample ID	Sample was submitted under the ERS number to the European Nucleotide Archive (ENA)
	Sampling time point (days)	Time points of sample collection (in days)
	Preservation method code	Code for the preservation method applied
	Preservation method	Description of the preservation method
	Age (years)	Age (in years)
	BMI (kg/m²)	Body Mass Index (in kg/m²)
	Gender	Gender: F (female) or M (male)
Sheet 2	Sequencing Statistics
	Sample ID	Sample identifier
	Raw Bases	Total number of sequenced nucleotides per sample
	Raw Reads	Total number of sequenced reads per sample
	High Quality Bases	Total number of high quality nucleotides after read trimming, read filtering, and removal of reads of human origin or matching Illumina adapter sequences
	High Quality Reads	Total number of high quality reads after read trimming, read filtering, and removal of reads of human origin or matching Illumina adapter sequences
	Average Read Length	Average length of high quality reads from this sample
Sheet 3	Submitted samples to ENA
	Sample ID	Internal sample identifier
	ENA Sample ID	Sample was submitted under the ERS number to ENA
	ENA Experiment ID	ENA Experiment accessions
	ENA Run ID	ENA Run accessions
	File name	File name of the submitted sample
Sheet 4	Published metagenomes
	Subject ID	Subject identifier
	Reference	Publication of data

## Sheet: Metadata
Subject ID	Sample ID (short)	Sample ID	ENA Sample ID	Sampling time point (days)	Preservation method code	Preservation method	Age (years)	BMI (kg/m²)	Gender
alien	alien-0	alien-11-0-0	ERS652523	0	11	Frozen	48	26.28	M
alien	alien-2	alien-11-2-0	ERS652524	2	11	Frozen	48	26.28	M
alien	alien-7	alien-11-7-0	ERS652525	7	11	Frozen	48	26.28	M
alien	alien-7	alien-12-7-0	ERS652526	7	12	RNALater, RT, 1 week	48	26.28	M
alien	alien-7	alien-13-7-0	ERS652527	7	13	RNALater, +4-10°C, 1 week	48	26.28	M
alien	alien-60	alien-11-60-0	ERS652528	60	11	Frozen	48	26.28	M
alien	alien-376	alien-11-376-0	ERS652529	376	11	Frozen	49	26.28	M
alien	alien-377	alien-11-377-0	ERS652530	377	11	Frozen	49	26.28	M
alien	alien-378	alien-11-378-0	ERS652531	378	11	Frozen	49	26.28	M
alien	alien-380	alien-11-380-0	ERS652532	380	11	Frozen	49	26.28	M
alien	alien-392-1	alien-11-392-1	ERS652533	392	11	Frozen	49	26.28	M
alien	alien-392-2	alien-11-392-2	ERS652534	392	11	Frozen	49	26.28	M
alien	alien-392-3	alien-11-392-3	ERS652535	392	11	Frozen	49	26.28	M
alien	alien-392-1	alien-13-392-1	ERS652536	392	13	RNALater, +4°C, 24h	49	26.28	M
alien	alien-392-2	alien-13-392-2	ERS652537	392	13	RNALater, +4°C, 24h	49	26.28	M
alien	alien-392-3	alien-13-392-3	ERS652538	392	13	RNALater, +4°C, 24h	49	26.28	M
alien	alien-600	alien-11-600-0	ERS652539	600	11	Frozen	50	27	M
alien	alien-630	alien-11-630-0	ERS652540	630	11	Frozen	50	27	M
alien	alien-632	alien-11-632-0	ERS652541	632	11	Frozen	50	27	M
alien	alien-637	alien-11-637-0	ERS652542	637	11	Frozen	50	27	M
alien	alien-773	alien-11-773-0	ERS652543	773	11	Frozen	50	27	M
bugkiller	bugkiller-0	bugkiller-11-0-0	ERS652544	0	11	Frozen	33	23.3	M
bugkiller	bugkiller-2	bugkiller-11-2-0	ERS652545	2	11	Frozen	33	23.3	M
bugkiller	bugkiller-7	bugkiller-11-7-0	ERS652546	7	11	Frozen	33	23.3	M
bugkiller	bugkiller-7	bugkiller-12-7-0	ERS652547	7	12	RNALater, RT, 1 week	33	23.3	M
bugkiller	bugkiller-7	bugkiller-13-7-0	ERS652548	7	13	RNALater, +4-10°C, 1 week	33	23.3	M
bugkiller	bugkiller-60	bugkiller-11-60-0	ERS652549	60	11	Frozen	33	23.3	M
bugkiller	bugkiller-392-1	bugkiller-11-392-1	ERS652550	392	11	Frozen	34	23.3	M
bugkiller	bugkiller-392-2	bugkiller-11-392-2	ERS652551	392	11	Frozen	34	23.3	M
bugkiller	bugkiller-392-3	bugkiller-11-392-3	ERS652552	392	11	Frozen	34	23.3	M
bugkiller	bugkiller-392-1	bugkiller-13-392-1	ERS652553	392	13	RNALater, +4°C, 24h	34	23.3	M
bugkiller	bugkiller-392-2	bugkiller-13-392-2	ERS652554	392	13	RNALater, +4°C, 24h	34	23.3	M
bugkiller	bugkiller-392-3	bugkiller-13-392-3	ERS652555	392	13	RNALater, +4°C, 24h	34	23.3	M
bugkiller	bugkiller-600	bugkiller-11-600-0	ERS652556	600	11	Frozen	35	23.3	M
bugkiller	bugkiller-773	bugkiller-11-773-0	ERS652557	773	11	Frozen	35	23.3	M
peacemaker	peacemaker-0	peacemaker-11-0-0	ERS652558	0	11	Frozen	36	24.97	M
peacemaker	peacemaker-2	peacemaker-11-2-0	ERS652559	2	11	Frozen	36	24.97	M
peacemaker	peacemaker-7	peacemaker-11-7-0	ERS652560	7	11	Frozen	36	24.97	M
peacemaker	peacemaker-7	peacemaker-12-7-0	ERS652561	7	12	RNALater, RT, 1 week	36	24.97	M
peacemaker	peacemaker-7	peacemaker-13-7-0	ERS652562	7	13	RNALater, +4-10°C, 1 week	36	24.97	M
peacemaker	peacemaker-60	peacemaker-11-60-0	ERS652563	60	11	Frozen	36	24.97	M
peacemaker	peacemaker-392-1	peacemaker-11-392-1	ERS652564	392	11	Frozen	37	24.97	M
peacemaker	peacemaker-392-2	peacemaker-11-392-2	ERS652565	392	11	Frozen	37	24.97	M
peacemaker	peacemaker-392-3	peacemaker-11-392-3	ERS652566	392	11	Frozen	37	24.97	M
peacemaker	peacemaker-392-1	peacemaker-13-392-1	ERS652567	392	13	RNALater, +4°C, 24h	37	24.97	M
peacemaker	peacemaker-392-2	peacemaker-13-392-2	ERS652568	392	13	RNALater, +4°C, 24h	37	24.97	M
peacemaker	peacemaker-392-3	peacemaker-13-392-3	ERS652569	392	13	RNALater, +4°C, 24h	37	24.97	M
peacemaker	peacemaker-600	peacemaker-11-600-0	ERS652570	600	11	Frozen	37	24.97	M
peacemaker	peacemaker-773	peacemaker-11-773-0	ERS652571	773	11	Frozen	38	24.97	M
scavenger	scavenger-0	scavenger-11-0-0	ERS652572	0	11	Frozen	33	21.1	M
scavenger	scavenger-2	scavenger-11-2-0	ERS652573	2	11	Frozen	33	21.1	M
scavenger	scavenger-7	scavenger-11-7-0	ERS652574	7	11	Frozen	33	21.1	M
scavenger	scavenger-7	scavenger-12-7-0	ERS652575	7	12	RNALater, RT, 1 week	33	21.1	M
scavenger	scavenger-7	scavenger-13-7-0	ERS652576	7	13	RNALater, +4-10°C, 1 week	33	21.1	M
scavenger	scavenger-60	scavenger-11-60-0	ERS652577	60	11	Frozen	33	21.1	M
scavenger	scavenger-392	scavenger-11-392-0	ERS652578	392	11	Frozen	34	21.1	M
halbarad	halbarad-0	halbarad-11-0-0	ERS652579	0	11	Frozen	29	31.22	M
halbarad	halbarad-2	halbarad-11-2-0	ERS652580	2	11	Frozen	29	31.22	M
halbarad	halbarad-7	halbarad-11-7-0	ERS652581	7	11	Frozen	29	31.22	M
halbarad	halbarad-7	halbarad-12-7-0	ERS652582	7	12	RNALater, RT, 1 week	29	31.22	M
halbarad	halbarad-7	halbarad-13-7-0	ERS652583	7	13	RNALater, +4-10°C, 1 week	29	31.22	M
halbarad	halbarad-392	halbarad-11-392-0	ERS652584	392	11	Frozen	30	31.22	M
tigress	tigress-0	tigress-11-0-0	ERS652585	0	11	Frozen	28	19.8	F
tigress	tigress-2	tigress-11-2-0	ERS652586	2	11	Frozen	28	19.8	F
tigress	tigress-7	tigress-11-7-0	ERS652587	7	11	Frozen	28	19.8	F
tigress	tigress-60	tigress-11-60-0	ERS652588	60	11	Frozen	28	19.8	F
daisy	daisy-0	daisy-11-0-0	ERS652589	0	11	Frozen	32	19.4	F
daisy	daisy-2	daisy-11-2-0	ERS652590	2	11	Frozen	32	19.4	F
daisy	daisy-7	daisy-11-7-0	ERS652591	7	11	Frozen	32	19.4	F
daisy	daisy-60	daisy-11-60-0	ERS652592	60	11	Frozen	32	19.4	F

## Sheet: Sequencing statistics
Sample ID	Raw bases	Raw reads	High Quality bases	High Quality reads	Average read length
alien-11-0-0	6069194358	62569014	5250990187	59440021	88
alien-11-2-0	5610706980	57842340	4903885446	55093533	89
alien-11-7-0	11051364618	113931594	9173408933	104954432	87
alien-12-7-0	8231704986	84862938	5940507411	72828526	82
alien-13-7-0	9430603646	97222718	7053474326	84825562	83
alien-11-60-0	6706920664	69143512	5803750576	64851841	89
alien-11-376-0	6224984184	66223236	4257597912	51080634	83
alien-11-377-0	5430711840	55986720	4031442222	46862435	86
alien-11-378-0	7857877548	83594442	5992272540	71435454	84
alien-11-380-0	9239967942	99354494	6922231581	84216779	82
alien-11-392-1	9410047406	97010798	5778060678	73037789	79
alien-11-392-2	5086811880	54115020	3834959295	45701310	84
alien-11-392-3	7464014908	77337476	5448056096	64301939	85
alien-13-392-1	9690885686	99906038	7846396582	87461661	90
alien-13-392-2	5979685248	62288388	3630703282	47338065	77
alien-13-392-3	8825106948	90980484	4914243191	65898709	75
alien-11-600-0	7411376232	78844428	5827627736	67945905	86
alien-11-630-0	6202101576	65979804	5236630796	60637758	86
alien-11-632-0	5873744348	62486642	5010919000	57434597	87
alien-11-637-0	6637656216	70613364	5770789418	66308576	87
alien-11-773-0	9024855964	96009106	7285599160	82867167	88
bugkiller-11-0-0	5635322476	58096108	4644224435	52365888	89
bugkiller-11-2-0	7138944308	73597364	5996217059	67129026	89
bugkiller-11-7-0	14074042340	145093220	11373008927	130049492	87
bugkiller-12-7-0	10811475082	111458506	7817428353	96159761	81
bugkiller-13-7-0	7878938878	81226174	5908830894	70436333	84
bugkiller-11-60-0	5079319252	52364116	4414975738	49786149	89
bugkiller-11-392-1	6731192586	69393738	5409233670	60782872	89
bugkiller-11-392-2	6480051868	68936722	4908101768	58887054	83
bugkiller-11-392-3	4959886848	51665488	2808463704	37093739	76
bugkiller-13-392-1	6686420432	69279846	5048583867	59561841	85
bugkiller-13-392-2	11557573056	119750926	8450305570	96859813	87
bugkiller-13-392-3	6077754608	62657264	4518634445	53148184	85
bugkiller-11-600-0	4661341560	49588740	3166516164	39021044	81
bugkiller-11-773-0	7954853400	84626100	6610328246	76737102	86
peacemaker-11-0-0	15346005086	158206238	12581995774	144169338	87
peacemaker-11-2-0	12522022752	133213008	9813840348	109271877	90
peacemaker-11-7-0	16522309730	170333090	12182541625	147843603	82
peacemaker-12-7-0	7038538250	72562250	5044305893	62085819	81
peacemaker-13-7-0	6639811020	68451660	4735128954	57652069	82
peacemaker-11-60-0	9318584360	96067880	7513005324	86626511	87
peacemaker-11-392-1	7877177130	81618864	5761784489	68260570	84
peacemaker-11-392-2	2177234452	22445716	1645888181	19356535	85
peacemaker-11-392-3	6425250706	66239698	5214480225	59174544	88
peacemaker-13-392-1	9025954954	93051082	6755675682	79421462	85
peacemaker-13-392-2	5573409216	58056346	3386660800	44052319	77
peacemaker-13-392-3	5986046734	61711822	3378219649	45280451	75
peacemaker-11-600-0	5591619704	59485316	4871231022	55889586	87
peacemaker-11-773-0	9431760156	100337874	7716654256	89847322	86
Scavenger-11-0-0	13414748084	138296372	10904274026	125183552	87
Scavenger-11-2-0	1517771998	15647134	1201211405	14313689	84
Scavenger-11-7-0	19991516202	209337282	14971137624	178722733	84
Scavenger-12-7-0	8233223812	84878596	5825691082	71948805	81
Scavenger-13-7-0	6019874126	62060558	4335748765	53291995	81
Scavenger-11-60-0	12493490196	128798868	10477638556	115830052	90
Scavenger-11-392-0	4455798984	45936072	3562246703	40644343	88
halbarad-11-0-0	7803337272	80446776	6916972902	75253007	92
halbarad-11-2-0	5372054582	55382006	4292855319	49314091	87
halbarad-11-7-0	14200863438	146400654	11459650610	132071270	87
halbarad-12-7-0	8213263928	84672824	5606852739	70277195	80
halbarad-13-7-0	7503731044	77358052	5058147507	63165013	80
halbarad-11-392-0	8115585108	87264356	6333012086	75783420	84
tigress-11-0-0	8027654708	85400582	6061658318	72151680	84
tigress-11-2-0	2634672420	28028430	2164885432	25356891	85
tigress-11-7-0	5477270020	58268830	4798974539	54977932	87
tigress-11-60-0	6675265992	71013468	5034660790	59759859	84
daisy-11-0-0	6322544716	67261114	5452443266	62802163	87
daisy-11-2-0	5530887432	58839228	4227502881	49878965	85
daisy-11-7-0	4735898976	50381904	3486684288	41110413	85
daisy-11-60-0	6579077672	69990188	5103202734	60291876	85

## Sheet: Submitted samples to ENA
Sample ID	ENA Sample ID	ENA Experiment ID	ENA Run ID	File name
alien-11-7-0	ERS652525	ERX691711	ERR748029	alien-11-7-0_12s005626-1-1_lane2.screened.adapter.screened.hg19.pair.1.fq.gz
alien-11-7-0	ERS652525	ERX691711	ERR748029	alien-11-7-0_12s005626-1-1_lane2.screened.adapter.screened.hg19.pair.2.fq.gz
alien-11-7-0	ERS652525	ERX691712	ERR748030	alien-11-7-0_12s005626-2-1_lane3.screened.adapter.screened.hg19.pair.1.fq.gz
alien-11-7-0	ERS652525	ERX691712	ERR748030	alien-11-7-0_12s005626-2-1_lane3.screened.adapter.screened.hg19.pair.2.fq.gz
alien-11-7-0	ERS652525	ERX691713	ERR748031	alien-11-7-0_12s005626-2-1_lane5.screened.adapter.screened.hg19.pair.1.fq.gz
alien-11-7-0	ERS652525	ERX691713	ERR748031	alien-11-7-0_12s005626-2-1_lane5.screened.adapter.screened.hg19.pair.2.fq.gz
alien-11-773-0	ERS652543	ERX691714	ERR748032	alien-11-773-0_14s000223-1-1_lane1.screened.adapter.screened.hg19.pair.1.fq.gz
alien-11-773-0	ERS652543	ERX691714	ERR748032	alien-11-773-0_14s000223-1-1_lane1.screened.adapter.screened.hg19.pair.2.fq.gz
alien-12-7-0	ERS652526	ERX691718	ERR748036	alien-12-7-0_12s005131-1-1_lane1.screened.adapter.screened.hg19.pair.1.fq.gz
alien-12-7-0	ERS652526	ERX691718	ERR748036	alien-12-7-0_12s005131-1-1_lane1.screened.adapter.screened.hg19.pair.2.fq.gz
alien-13-392-1	ERS652536	ERX691723	ERR748041	alien-13-392-1_13s000093-1-1_lane6.screened.adapter.screened.hg19.pair.1.fq.gz
alien-13-392-1	ERS652536	ERX691723	ERR748041	alien-13-392-1_13s000093-1-1_lane6.screened.adapter.screened.hg19.pair.2.fq.gz
alien-13-392-1	ERS652536	ERX691724	ERR748042	alien-13-392-1_13s000093-2-1_lane7.screened.adapter.screened.hg19.pair.1.fq.gz
alien-13-392-1	ERS652536	ERX691724	ERR748042	alien-13-392-1_13s000093-2-1_lane7.screened.adapter.screened.hg19.pair.2.fq.gz
alien-13-392-2	ERS652537	ERX691726	ERR748044	alien-13-392-2_13s000109-1-1_lane5.screened.adapter.screened.hg19.pair.1.fq.gz
alien-13-392-2	ERS652537	ERX691726	ERR748044	alien-13-392-2_13s000109-1-1_lane5.screened.adapter.screened.hg19.pair.2.fq.gz
alien-13-392-2	ERS652537	ERX691729	ERR748047	alien-13-392-2_13s000109-2-1_lane8.screened.adapter.screened.hg19.pair.1.fq.gz
alien-13-392-2	ERS652537	ERX691729	ERR748047	alien-13-392-2_13s000109-2-1_lane8.screened.adapter.screened.hg19.pair.2.fq.gz
alien-13-392-3	ERS652538	ERX691731	ERR748049	alien-13-392-3_13s000088-1-1_lane6.screened.adapter.screened.hg19.pair.1.fq.gz
alien-13-392-3	ERS652538	ERX691731	ERR748049	alien-13-392-3_13s000088-1-1_lane6.screened.adapter.screened.hg19.pair.2.fq.gz
alien-13-392-3	ERS652538	ERX691733	ERR748051	alien-13-392-3_13s000088-2-1_lane8.screened.adapter.screened.hg19.pair.1.fq.gz
alien-13-392-3	ERS652538	ERX691733	ERR748051	alien-13-392-3_13s000088-2-1_lane8.screened.adapter.screened.hg19.pair.2.fq.gz
bugkiller-11-392-1	ERS652550	ERX691746	ERR748064	bugkiller-11-392-1_13s000070-1-1_lane5.screened.adapter.screened.hg19.pair.1.fq.gz
bugkiller-11-392-1	ERS652550	ERX691746	ERR748064	bugkiller-11-392-1_13s000070-1-1_lane5.screened.adapter.screened.hg19.pair.2.fq.gz
bugkiller-11-392-1	ERS652550	ERX691749	ERR748067	bugkiller-11-392-1_13s000070-2-1_lane8.screened.adapter.screened.hg19.pair.1.fq.gz
bugkiller-11-392-1	ERS652550	ERX691749	ERR748067	bugkiller-11-392-1_13s000070-2-1_lane8.screened.adapter.screened.hg19.pair.2.fq.gz
bugkiller-11-392-2	ERS652551	ERX691751	ERR748069	bugkiller-11-392-2_13s000073-1-1_lane6.screened.adapter.screened.hg19.pair.1.fq.gz
bugkiller-11-392-2	ERS652551	ERX691751	ERR748069	bugkiller-11-392-2_13s000073-1-1_lane6.screened.adapter.screened.hg19.pair.2.fq.gz
bugkiller-11-392-2	ERS652551	ERX691752	ERR748070	bugkiller-11-392-2_13s000073-2-1_lane7.screened.adapter.screened.hg19.pair.1.fq.gz
bugkiller-11-392-2	ERS652551	ERX691752	ERR748070	bugkiller-11-392-2_13s000073-2-1_lane7.screened.adapter.screened.hg19.pair.2.fq.gz
bugkiller-11-392-2	ERS652551	ERX691753	ERR748071	bugkiller-11-392-2_13s000073-2-1_lane8.screened.adapter.screened.hg19.pair.1.fq.gz
bugkiller-11-392-2	ERS652551	ERX691753	ERR748071	bugkiller-11-392-2_13s000073-2-1_lane8.screened.adapter.screened.hg19.pair.2.fq.gz
bugkiller-11-392-3	ERS652552	ERX691754	ERR748072	bugkiller-11-392-3_13s000103-1-1_lane5.screened.adapter.screened.hg19.pair.1.fq.gz
bugkiller-11-392-3	ERS652552	ERX691754	ERR748072	bugkiller-11-392-3_13s000103-1-1_lane5.screened.adapter.screened.hg19.pair.2.fq.gz
bugkiller-11-392-3	ERS652552	ERX691755	ERR748073	bugkiller-11-392-3_13s000103-1-1_lane6.screened.adapter.screened.hg19.pair.1.fq.gz
bugkiller-11-392-3	ERS652552	ERX691755	ERR748073	bugkiller-11-392-3_13s000103-1-1_lane6.screened.adapter.screened.hg19.pair.2.fq.gz
bugkiller-11-392-3	ERS652552	ERX691756	ERR748074	bugkiller-11-392-3_13s000103-2-1_lane7.screened.adapter.screened.hg19.pair.1.fq.gz
bugkiller-11-392-3	ERS652552	ERX691756	ERR748074	bugkiller-11-392-3_13s000103-2-1_lane7.screened.adapter.screened.hg19.pair.2.fq.gz
bugkiller-11-392-3	ERS652552	ERX691757	ERR748075	bugkiller-11-392-3_13s000103-2-1_lane8.screened.adapter.screened.hg19.pair.1.fq.gz
bugkiller-11-392-3	ERS652552	ERX691757	ERR748075	bugkiller-11-392-3_13s000103-2-1_lane8.screened.adapter.screened.hg19.pair.2.fq.gz
bugkiller-11-60-0	ERS652549	ERX691761	ERR748079	bugkiller-11-60-0_12s005630-2-1_lane5.screened.adapter.screened.hg19.pair.1.fq.gz
bugkiller-11-60-0	ERS652549	ERX691761	ERR748079	bugkiller-11-60-0_12s005630-2-1_lane5.screened.adapter.screened.hg19.pair.2.fq.gz
bugkiller-11-600-0	ERS652556	ERX691763	ERR748081	bugkiller-11-600-0_13s005350-1-2_lane1.screened.adapter.screened.hg19.pair.1.fq.gz
bugkiller-11-600-0	ERS652556	ERX691763	ERR748081	bugkiller-11-600-0_13s005350-1-2_lane1.screened.adapter.screened.hg19.pair.2.fq.gz
bugkiller-11-600-0	ERS652556	ERX691764	ERR748082	bugkiller-11-600-0_13s005350-2-1_lane6.screened.adapter.screened.hg19.pair.1.fq.gz
bugkiller-11-600-0	ERS652556	ERX691764	ERR748082	bugkiller-11-600-0_13s005350-2-1_lane6.screened.adapter.screened.hg19.pair.2.fq.gz
bugkiller-11-600-0	ERS652556	ERX691765	ERR748083	bugkiller-11-600-0_13s005350-3-1_lane7.screened.adapter.screened.hg19.pair.1.fq.gz
bugkiller-11-600-0	ERS652556	ERX691765	ERR748083	bugkiller-11-600-0_13s005350-3-1_lane7.screened.adapter.screened.hg19.pair.2.fq.gz
bugkiller-11-600-0	ERS652556	ERX691766	ERR748084	bugkiller-11-600-0_13s005350-4-1_lane8.screened.adapter.screened.hg19.pair.1.fq.gz
bugkiller-11-600-0	ERS652556	ERX691766	ERR748084	bugkiller-11-600-0_13s005350-4-1_lane8.screened.adapter.screened.hg19.pair.2.fq.gz
scavenger-11-7-0	ERS652574	ERX691907	ERR748225	scavenger-11-7-0_12s005135-1-1_lane2.screened.adapter.screened.hg19.pair.1.fq.gz
scavenger-11-7-0	ERS652574	ERX691907	ERR748225	scavenger-11-7-0_12s005135-1-1_lane2.screened.adapter.screened.hg19.pair.2.fq.gz
scavenger-11-7-0	ERS652574	ERX691908	ERR748226	scavenger-11-7-0_12s005135-1-1_lane5.screened.adapter.screened.hg19.pair.1.fq.gz
scavenger-11-7-0	ERS652574	ERX691908	ERR748226	scavenger-11-7-0_12s005135-1-1_lane5.screened.adapter.screened.hg19.pair.2.fq.gz
scavenger-11-7-0	ERS652574	ERX691910	ERR748228	scavenger-11-7-0_12s005642-1-1_lane1.screened.adapter.screened.hg19.pair.1.fq.gz
scavenger-11-7-0	ERS652574	ERX691910	ERR748228	scavenger-11-7-0_12s005642-1-1_lane1.screened.adapter.screened.hg19.pair.2.fq.gz
scavenger-11-7-0	ERS652574	ERX691912	ERR748230	scavenger-11-7-0_12s005642-2-1_lane3.screened.adapter.screened.hg19.pair.1.fq.gz
scavenger-11-7-0	ERS652574	ERX691912	ERR748230	scavenger-11-7-0_12s005642-2-1_lane3.screened.adapter.screened.hg19.pair.2.fq.gz
scavenger-12-7-0	ERS652575	ERX691914	ERR748232	scavenger-12-7-0_12s005137-1-1_lane1.screened.adapter.screened.hg19.pair.1.fq.gz
scavenger-12-7-0	ERS652575	ERX691914	ERR748232	scavenger-12-7-0_12s005137-1-1_lane1.screened.adapter.screened.hg19.pair.2.fq.gz
scavenger-13-7-0	ERS652576	ERX691921	ERR748239	scavenger-13-7-0_12s005136-2-1_lane3.screened.adapter.screened.hg19.pair.1.fq.gz
scavenger-13-7-0	ERS652576	ERX691921	ERR748239	scavenger-13-7-0_12s005136-2-1_lane3.screened.adapter.screened.hg19.pair.2.fq.gz
tigress-11-0-0	ERS652585	ERX691924	ERR748242	tigress-11-0-0_13s006309-3-1_lane7.screened.adapter.screened.hg19.pair.1.fq.gz
tigress-11-0-0	ERS652585	ERX691924	ERR748242	tigress-11-0-0_13s006309-3-1_lane7.screened.adapter.screened.hg19.pair.2.fq.gz
tigress-11-0-0	ERS652585	ERX691925	ERR748243	tigress-11-0-0_13s006309-4-1_lane8.screened.adapter.screened.hg19.pair.1.fq.gz
tigress-11-0-0	ERS652585	ERX691925	ERR748243	tigress-11-0-0_13s006309-4-1_lane8.screened.adapter.screened.hg19.pair.2.fq.gz
tigress-11-2-0	ERS652586	ERX691926	ERR748244	tigress-11-2-0_13s007457-1-1_lane5.screened.adapter.screened.hg19.pair.1.fq.gz
tigress-11-2-0	ERS652586	ERX691926	ERR748244	tigress-11-2-0_13s007457-1-1_lane5.screened.adapter.screened.hg19.pair.2.fq.gz
tigress-11-2-0	ERS652586	ERX691929	ERR748247	tigress-11-2-0_13s007457-3-1_lane7.screened.adapter.screened.hg19.pair.1.fq.gz
tigress-11-2-0	ERS652586	ERX691929	ERR748247	tigress-11-2-0_13s007457-3-1_lane7.screened.adapter.screened.hg19.pair.2.fq.gz
tigress-11-2-0	ERS652586	ERX691930	ERR748248	tigress-11-2-0_13s007457-4-1_lane8.screened.adapter.screened.hg19.pair.1.fq.gz
tigress-11-2-0	ERS652586	ERX691930	ERR748248	tigress-11-2-0_13s007457-4-1_lane8.screened.adapter.screened.hg19.pair.2.fq.gz
tigress-11-60-0	ERS652588	ERX691934	ERR748252	tigress-11-60-0_13s006310-4-1_lane8.screened.adapter.screened.hg19.pair.1.fq.gz
tigress-11-60-0	ERS652588	ERX691934	ERR748252	tigress-11-60-0_13s006310-4-1_lane8.screened.adapter.screened.hg19.pair.2.fq.gz
tigress-11-7-0	ERS652587	ERX691935	ERR748253	tigress-11-7-0_13s006311-1-1_lane5.screened.adapter.screened.hg19.pair.1.fq.gz
tigress-11-7-0	ERS652587	ERX691935	ERR748253	tigress-11-7-0_13s006311-1-1_lane5.screened.adapter.screened.hg19.pair.2.fq.gz
tigress-11-7-0	ERS652587	ERX691936	ERR748254	tigress-11-7-0_13s006311-2-1_lane6.screened.adapter.screened.hg19.pair.1.fq.gz
tigress-11-7-0	ERS652587	ERX691936	ERR748254	tigress-11-7-0_13s006311-2-1_lane6.screened.adapter.screened.hg19.pair.2.fq.gz
tigress-11-7-0	ERS652587	ERX691937	ERR748255	tigress-11-7-0_13s006311-3-1_lane7.screened.adapter.screened.hg19.pair.1.fq.gz
tigress-11-7-0	ERS652587	ERX691937	ERR748255	tigress-11-7-0_13s006311-3-1_lane7.screened.adapter.screened.hg19.pair.2.fq.gz
tigress-11-7-0	ERS652587	ERX691938	ERR748256	tigress-11-7-0_13s006311-4-1_lane8.screened.adapter.screened.hg19.pair.1.fq.gz
tigress-11-7-0	ERS652587	ERX691938	ERR748256	tigress-11-7-0_13s006311-4-1_lane8.screened.adapter.screened.hg19.pair.2.fq.gz
alien-11-392-2	ERS652534	ERX691682	ERR748000	alien-11-392-2_13s000059-2-1_lane7.screened.adapter.screened.hg19.pair.1.fq.gz
alien-11-392-2	ERS652534	ERX691682	ERR748000	alien-11-392-2_13s000059-2-1_lane7.screened.adapter.screened.hg19.pair.2.fq.gz
alien-11-600-0	ERS652539	ERX691695	ERR748013	alien-11-600-0_13s004627-4-1_lane6.screened.adapter.screened.hg19.pair.1.fq.gz
alien-11-600-0	ERS652539	ERX691695	ERR748013	alien-11-600-0_13s004627-4-1_lane6.screened.adapter.screened.hg19.pair.2.fq.gz
alien-11-773-0	ERS652543	ERX691716	ERR748034	alien-11-773-0_14s000223-3-1_lane3.screened.adapter.screened.hg19.pair.1.fq.gz
alien-11-773-0	ERS652543	ERX691716	ERR748034	alien-11-773-0_14s000223-3-1_lane3.screened.adapter.screened.hg19.pair.2.fq.gz
alien-12-7-0	ERS652526	ERX691720	ERR748038	alien-12-7-0_12s005131-1-1_lane5.screened.adapter.screened.hg19.pair.1.fq.gz
alien-12-7-0	ERS652526	ERX691720	ERR748038	alien-12-7-0_12s005131-1-1_lane5.screened.adapter.screened.hg19.pair.2.fq.gz
alien-12-7-0	ERS652526	ERX691721	ERR748039	alien-12-7-0_12s005131-2-1_lane3.screened.adapter.screened.hg19.pair.1.fq.gz
alien-12-7-0	ERS652526	ERX691721	ERR748039	alien-12-7-0_12s005131-2-1_lane3.screened.adapter.screened.hg19.pair.2.fq.gz
bugkiller-13-392-1	ERS652553	ERX691782	ERR748100	bugkiller-13-392-1_13s000072-1-1_lane3.screened.adapter.screened.hg19.pair.1.fq.gz
bugkiller-13-392-1	ERS652553	ERX691782	ERR748100	bugkiller-13-392-1_13s000072-1-1_lane3.screened.adapter.screened.hg19.pair.2.fq.gz
bugkiller-13-392-1	ERS652553	ERX691783	ERR748101	bugkiller-13-392-1_13s000072-2-1_lane2.screened.adapter.screened.hg19.pair.1.fq.gz
bugkiller-13-392-1	ERS652553	ERX691783	ERR748101	bugkiller-13-392-1_13s000072-2-1_lane2.screened.adapter.screened.hg19.pair.2.fq.gz
halbarad-13-7-0	ERS652583	ERX691832	ERR748150	halbarad-13-7-0_12s005127-1-1_lane1.screened.adapter.screened.hg19.pair.1.fq.gz
halbarad-13-7-0	ERS652583	ERX691832	ERR748150	halbarad-13-7-0_12s005127-1-1_lane1.screened.adapter.screened.hg19.pair.2.fq.gz
peacemaker-11-392-2	ERS652565	ERX691850	ERR748168	peacemaker-11-392-2_13s000084-2-1_lane3.screened.adapter.screened.hg19.pair.1.fq.gz
peacemaker-11-392-2	ERS652565	ERX691850	ERR748168	peacemaker-11-392-2_13s000084-2-1_lane3.screened.adapter.screened.hg19.pair.2.fq.gz
peacemaker-13-392-1	ERS652567	ERX691880	ERR748198	peacemaker-13-392-1_13s000130-2-1_lane3.screened.adapter.screened.hg19.pair.1.fq.gz
peacemaker-13-392-1	ERS652567	ERX691880	ERR748198	peacemaker-13-392-1_13s000130-2-1_lane3.screened.adapter.screened.hg19.pair.2.fq.gz
peacemaker-13-392-2	ERS652568	ERX691883	ERR748201	peacemaker-13-392-2_13s000100-2-1_lane7.screened.adapter.screened.hg19.pair.1.fq.gz
peacemaker-13-392-2	ERS652568	ERX691883	ERR748201	peacemaker-13-392-2_13s000100-2-1_lane7.screened.adapter.screened.hg19.pair.2.fq.gz
scavenger-11-2-0	ERS652573	ERX691897	ERR748215	scavenger-11-2-0_12s005645-1-1_lane7.screened.adapter.screened.hg19.pair.1.fq.gz
scavenger-11-2-0	ERS652573	ERX691897	ERR748215	scavenger-11-2-0_12s005645-1-1_lane7.screened.adapter.screened.hg19.pair.2.fq.gz
scavenger-11-60-0	ERS652577	ERX691905	ERR748223	scavenger-11-60-0_12s005643-2-1_lane8.screened.adapter.screened.hg19.pair.1.fq.gz
scavenger-11-60-0	ERS652577	ERX691905	ERR748223	scavenger-11-60-0_12s005643-2-1_lane8.screened.adapter.screened.hg19.pair.2.fq.gz
alien-11-378-0	ERS652531	ERX691956	ERR748274	alien-11-378-0_13s000049-2-1_lane8.screened.adapter.screened.hg19.single.fq.gz
alien-11-392-2	ERS652534	ERX691968	ERR748286	alien-11-392-2_13s000059-2-1_lane8.screened.adapter.screened.hg19.single.fq.gz
alien-11-632-0	ERS652541	ERX691986	ERR748304	alien-11-632-0_13s006160-2-1_lane6.screened.adapter.screened.hg19.single.fq.gz
alien-11-632-0	ERS652541	ERX691987	ERR748305	alien-11-632-0_13s006160-3-1_lane7.screened.adapter.screened.hg19.single.fq.gz
alien-12-7-0	ERS652526	ERX692005	ERR748323	alien-12-7-0_12s005131-1-1_lane5.screened.adapter.screened.hg19.single.fq.gz
alien-13-392-3	ERS652538	ERX692015	ERR748333	alien-13-392-3_13s000088-1-1_lane5.screened.adapter.screened.hg19.single.fq.gz
alien-11-2-0	ERS652524	ERX691659	ERR747977	alien-11-2-0_12s005628-1-1_lane2.screened.adapter.screened.hg19.pair.1.fq.gz
alien-11-2-0	ERS652524	ERX691659	ERR747977	alien-11-2-0_12s005628-1-1_lane2.screened.adapter.screened.hg19.pair.2.fq.gz
alien-11-376-0	ERS652529	ERX691662	ERR747980	alien-11-376-0_13s000098-1-1_lane5.screened.adapter.screened.hg19.pair.1.fq.gz
alien-11-376-0	ERS652529	ERX691662	ERR747980	alien-11-376-0_13s000098-1-1_lane5.screened.adapter.screened.hg19.pair.2.fq.gz
alien-11-376-0	ERS652529	ERX691665	ERR747983	alien-11-376-0_13s000098-2-1_lane8.screened.adapter.screened.hg19.pair.1.fq.gz
alien-11-376-0	ERS652529	ERX691665	ERR747983	alien-11-376-0_13s000098-2-1_lane8.screened.adapter.screened.hg19.pair.2.fq.gz
alien-11-377-0	ERS652530	ERX691667	ERR747985	alien-11-377-0_13s000087-2-1_lane3.screened.adapter.screened.hg19.pair.1.fq.gz
alien-11-377-0	ERS652530	ERX691667	ERR747985	alien-11-377-0_13s000087-2-1_lane3.screened.adapter.screened.hg19.pair.2.fq.gz
alien-11-378-0	ERS652531	ERX691669	ERR747987	alien-11-378-0_13s000049-1-1_lane6.screened.adapter.screened.hg19.pair.1.fq.gz
alien-11-378-0	ERS652531	ERX691669	ERR747987	alien-11-378-0_13s000049-1-1_lane6.screened.adapter.screened.hg19.pair.2.fq.gz
alien-11-380-0	ERS652532	ERX691672	ERR747990	alien-11-380-0_13s000038-1-1_lane5.screened.adapter.screened.hg19.pair.1.fq.gz
alien-11-380-0	ERS652532	ERX691672	ERR747990	alien-11-380-0_13s000038-1-1_lane5.screened.adapter.screened.hg19.pair.2.fq.gz
alien-11-380-0	ERS652532	ERX691674	ERR747992	alien-11-380-0_13s000038-2-1_lane7.screened.adapter.screened.hg19.pair.1.fq.gz
alien-11-380-0	ERS652532	ERX691674	ERR747992	alien-11-380-0_13s000038-2-1_lane7.screened.adapter.screened.hg19.pair.2.fq.gz
alien-11-380-0	ERS652532	ERX691675	ERR747993	alien-11-380-0_13s000038-2-1_lane8.screened.adapter.screened.hg19.pair.1.fq.gz
alien-11-380-0	ERS652532	ERX691675	ERR747993	alien-11-380-0_13s000038-2-1_lane8.screened.adapter.screened.hg19.pair.2.fq.gz
alien-11-392-1	ERS652533	ERX691678	ERR747996	alien-11-392-1_13s000060-2-1_lane7.screened.adapter.screened.hg19.pair.1.fq.gz
alien-11-392-1	ERS652533	ERX691678	ERR747996	alien-11-392-1_13s000060-2-1_lane7.screened.adapter.screened.hg19.pair.2.fq.gz
alien-11-392-3	ERS652535	ERX691685	ERR748003	alien-11-392-3_13s000126-1-1_lane3.screened.adapter.screened.hg19.pair.1.fq.gz
alien-11-392-3	ERS652535	ERX691685	ERR748003	alien-11-392-3_13s000126-1-1_lane3.screened.adapter.screened.hg19.pair.2.fq.gz
bugkiller-11-60-0	ERS652549	ERX692045	ERR748363	bugkiller-11-60-0_12s005630-2-1_lane3.screened.adapter.screened.hg19.single.fq.gz
bugkiller-11-600-0	ERS652556	ERX692050	ERR748368	bugkiller-11-600-0_13s005350-3-1_lane7.screened.adapter.screened.hg19.single.fq.gz
bugkiller-11-7-0	ERS652546	ERX692053	ERR748371	bugkiller-11-7-0_12s005132-2-1_lane2.screened.adapter.screened.hg19.single.fq.gz
bugkiller-11-7-0	ERS652546	ERX692056	ERR748374	bugkiller-11-7-0_12s005633-2-1_lane3.screened.adapter.screened.hg19.single.fq.gz
bugkiller-11-773-0	ERS652557	ERX692060	ERR748378	bugkiller-11-773-0_14s000224-3-1_lane3.screened.adapter.screened.hg19.single.fq.gz
peacemaker-11-600-0	ERS652570	ERX692145	ERR748463	peacemaker-11-600-0_13s006146-3-1_lane7.screened.adapter.screened.hg19.single.fq.gz
peacemaker-11-600-0	ERS652570	ERX692146	ERR748464	peacemaker-11-600-0_13s006146-4-1_lane8.screened.adapter.screened.hg19.single.fq.gz
peacemaker-11-7-0	ERS652560	ERX692153	ERR748471	peacemaker-11-7-0_12s005639-2-1_lane8.screened.adapter.screened.hg19.single.fq.gz
peacemaker-13-392-2	ERS652568	ERX692168	ERR748486	peacemaker-13-392-2_13s000100-2-1_lane7.screened.adapter.screened.hg19.single.fq.gz
peacemaker-13-392-2	ERS652568	ERX692169	ERR748487	peacemaker-13-392-2_13s000100-2-1_lane8.screened.adapter.screened.hg19.single.fq.gz
scavenger-11-392-0	ERS652578	ERX692184	ERR748502	scavenger-11-392-0_13s000132-1-1_lane5.screened.adapter.screened.hg19.single.fq.gz
alien-11-392-3	ERS652535	ERX691687	ERR748005	alien-11-392-3_13s000126-2-1_lane3.screened.adapter.screened.hg19.pair.1.fq.gz
alien-11-392-3	ERS652535	ERX691687	ERR748005	alien-11-392-3_13s000126-2-1_lane3.screened.adapter.screened.hg19.pair.2.fq.gz
alien-11-60-0	ERS652528	ERX691690	ERR748008	alien-11-60-0_12s005627-2-1_lane3.screened.adapter.screened.hg19.pair.1.fq.gz
alien-11-60-0	ERS652528	ERX691690	ERR748008	alien-11-60-0_12s005627-2-1_lane3.screened.adapter.screened.hg19.pair.2.fq.gz
alien-11-630-0	ERS652540	ERX691698	ERR748016	alien-11-630-0_13s006138-3-1_lane7.screened.adapter.screened.hg19.pair.1.fq.gz
alien-11-630-0	ERS652540	ERX691698	ERR748016	alien-11-630-0_13s006138-3-1_lane7.screened.adapter.screened.hg19.pair.2.fq.gz
alien-11-632-0	ERS652541	ERX691700	ERR748018	alien-11-632-0_13s006160-1-1_lane5.screened.adapter.screened.hg19.pair.1.fq.gz
alien-11-632-0	ERS652541	ERX691700	ERR748018	alien-11-632-0_13s006160-1-1_lane5.screened.adapter.screened.hg19.pair.2.fq.gz
alien-11-632-0	ERS652541	ERX691701	ERR748019	alien-11-632-0_13s006160-2-1_lane6.screened.adapter.screened.hg19.pair.1.fq.gz
alien-11-632-0	ERS652541	ERX691701	ERR748019	alien-11-632-0_13s006160-2-1_lane6.screened.adapter.screened.hg19.pair.2.fq.gz
alien-11-632-0	ERS652541	ERX691702	ERR748020	alien-11-632-0_13s006160-3-1_lane7.screened.adapter.screened.hg19.pair.1.fq.gz
alien-11-632-0	ERS652541	ERX691702	ERR748020	alien-11-632-0_13s006160-3-1_lane7.screened.adapter.screened.hg19.pair.2.fq.gz
alien-11-632-0	ERS652541	ERX691703	ERR748021	alien-11-632-0_13s006160-4-1_lane8.screened.adapter.screened.hg19.pair.1.fq.gz
alien-11-632-0	ERS652541	ERX691703	ERR748021	alien-11-632-0_13s006160-4-1_lane8.screened.adapter.screened.hg19.pair.2.fq.gz
alien-11-637-0	ERS652542	ERX691704	ERR748022	alien-11-637-0_13s006147-1-1_lane5.screened.adapter.screened.hg19.pair.1.fq.gz
alien-11-637-0	ERS652542	ERX691704	ERR748022	alien-11-637-0_13s006147-1-1_lane5.screened.adapter.screened.hg19.pair.2.fq.gz
alien-11-637-0	ERS652542	ERX691705	ERR748023	alien-11-637-0_13s006147-2-1_lane6.screened.adapter.screened.hg19.pair.1.fq.gz
alien-11-637-0	ERS652542	ERX691705	ERR748023	alien-11-637-0_13s006147-2-1_lane6.screened.adapter.screened.hg19.pair.2.fq.gz
alien-11-637-0	ERS652542	ERX691706	ERR748024	alien-11-637-0_13s006147-3-1_lane7.screened.adapter.screened.hg19.pair.1.fq.gz
alien-11-637-0	ERS652542	ERX691706	ERR748024	alien-11-637-0_13s006147-3-1_lane7.screened.adapter.screened.hg19.pair.2.fq.gz
alien-11-637-0	ERS652542	ERX691707	ERR748025	alien-11-637-0_13s006147-4-1_lane8.screened.adapter.screened.hg19.pair.1.fq.gz
alien-11-637-0	ERS652542	ERX691707	ERR748025	alien-11-637-0_13s006147-4-1_lane8.screened.adapter.screened.hg19.pair.2.fq.gz
alien-11-7-0	ERS652525	ERX691708	ERR748026	alien-11-7-0_12s005129-1-1_lane1.screened.adapter.screened.hg19.pair.1.fq.gz
alien-11-7-0	ERS652525	ERX691708	ERR748026	alien-11-7-0_12s005129-1-1_lane1.screened.adapter.screened.hg19.pair.2.fq.gz
alien-11-7-0	ERS652525	ERX691709	ERR748027	alien-11-7-0_12s005129-2-1_lane2.screened.adapter.screened.hg19.pair.1.fq.gz
alien-11-7-0	ERS652525	ERX691709	ERR748027	alien-11-7-0_12s005129-2-1_lane2.screened.adapter.screened.hg19.pair.2.fq.gz
halbarad-11-2-0	ERS652580	ERX692101	ERR748419	halbarad-11-2-0_12s005636-1-1_lane6.screened.adapter.screened.hg19.single.fq.gz
halbarad-11-2-0	ERS652580	ERX692102	ERR748420	halbarad-11-2-0_12s005636-1-1_lane7.screened.adapter.screened.hg19.single.fq.gz
halbarad-11-392-0	ERS652584	ERX692104	ERR748422	halbarad-11-392-0_13s003200-1-1_lane6.screened.adapter.screened.hg19.single.fq.gz
halbarad-11-7-0	ERS652581	ERX692109	ERR748427	halbarad-11-7-0_12s005634-1-1_lane1.screened.adapter.screened.hg19.single.fq.gz
halbarad-11-7-0	ERS652581	ERX692111	ERR748429	halbarad-11-7-0_12s005634-2-1_lane3.screened.adapter.screened.hg19.single.fq.gz
halbarad-13-7-0	ERS652583	ERX692117	ERR748435	halbarad-13-7-0_12s005127-1-1_lane1.screened.adapter.screened.hg19.single.fq.gz
halbarad-13-7-0	ERS652583	ERX692118	ERR748436	halbarad-13-7-0_12s005127-1-1_lane2.screened.adapter.screened.hg19.single.fq.gz
peacemaker-11-2-0	ERS652559	ERX692124	ERR748442	peacemaker-11-2-0_12s005640-1-1_lane1.screened.adapter.screened.hg19.single.fq.gz
peacemaker-11-2-0	ERS652559	ERX692127	ERR748445	peacemaker-11-2-0_12s005640-2-1_lane5.screened.adapter.screened.hg19.single.fq.gz
peacemaker-11-392-1	ERS652564	ERX692130	ERR748448	peacemaker-11-392-1_13s000121-2-1_lane2.screened.adapter.screened.hg19.single.fq.gz
peacemaker-11-392-1	ERS652564	ERX692131	ERR748449	peacemaker-11-392-1_13s000121-2-1_lane3.screened.adapter.screened.hg19.single.fq.gz
peacemaker-11-392-2	ERS652565	ERX692133	ERR748451	peacemaker-11-392-2_13s000084-2-1_lane1.screened.adapter.screened.hg19.single.fq.gz
peacemaker-11-392-3	ERS652566	ERX692136	ERR748454	peacemaker-11-392-3_13s000041-1-1_lane5.screened.adapter.screened.hg19.single.fq.gz
peacemaker-11-392-3	ERS652566	ERX692137	ERR748455	peacemaker-11-392-3_13s000041-1-1_lane6.screened.adapter.screened.hg19.single.fq.gz
peacemaker-11-60-0	ERS652563	ERX692141	ERR748459	peacemaker-11-60-0_12s005641-1-1_lane7.screened.adapter.screened.hg19.single.fq.gz
peacemaker-11-60-0	ERS652563	ERX692142	ERR748460	peacemaker-11-60-0_12s005641-2-1_lane8.screened.adapter.screened.hg19.single.fq.gz
peacemaker-11-7-0	ERS652560	ERX692147	ERR748465	peacemaker-11-7-0_12s005138-1-1_lane1.screened.adapter.screened.hg19.single.fq.gz
peacemaker-11-7-0	ERS652560	ERX692148	ERR748466	peacemaker-11-7-0_12s005138-1-1_lane2.screened.adapter.screened.hg19.single.fq.gz
peacemaker-11-7-0	ERS652560	ERX692151	ERR748469	peacemaker-11-7-0_12s005639-1-1_lane6.screened.adapter.screened.hg19.single.fq.gz
peacemaker-11-773-0	ERS652571	ERX692156	ERR748474	peacemaker-11-773-0_14s000221-3-1_lane3.screened.adapter.screened.hg19.single.fq.gz
peacemaker-13-392-1	ERS652567	ERX692162	ERR748480	peacemaker-13-392-1_13s000130-1-1_lane1.screened.adapter.screened.hg19.single.fq.gz
peacemaker-13-392-2	ERS652568	ERX692167	ERR748485	peacemaker-13-392-2_13s000100-1-1_lane6.screened.adapter.screened.hg19.single.fq.gz
peacemaker-13-392-3	ERS652569	ERX692170	ERR748488	peacemaker-13-392-3_13s000089-1-1_lane5.screened.adapter.screened.hg19.single.fq.gz
peacemaker-13-392-3	ERS652569	ERX692171	ERR748489	peacemaker-13-392-3_13s000089-1-1_lane6.screened.adapter.screened.hg19.single.fq.gz
peacemaker-13-392-3	ERS652569	ERX692172	ERR748490	peacemaker-13-392-3_13s000089-2-1_lane7.screened.adapter.screened.hg19.single.fq.gz
peacemaker-13-7-0	ERS652562	ERX692176	ERR748494	peacemaker-13-7-0_12s005139-1-1_lane5.screened.adapter.screened.hg19.single.fq.gz
peacemaker-13-7-0	ERS652562	ERX692177	ERR748495	peacemaker-13-7-0_12s005139-2-1_lane3.screened.adapter.screened.hg19.single.fq.gz
scavenger-11-2-0	ERS652573	ERX692181	ERR748499	scavenger-11-2-0_12s005645-1-1_lane6.screened.adapter.screened.hg19.single.fq.gz
scavenger-11-2-0	ERS652573	ERX692183	ERR748501	scavenger-11-2-0_12s005645-2-1_lane8.screened.adapter.screened.hg19.single.fq.gz
scavenger-11-60-0	ERS652577	ERX692189	ERR748507	scavenger-11-60-0_12s005643-2-1_lane7.screened.adapter.screened.hg19.single.fq.gz
scavenger-11-60-0	ERS652577	ERX692190	ERR748508	scavenger-11-60-0_12s005643-2-1_lane8.screened.adapter.screened.hg19.single.fq.gz
scavenger-11-7-0	ERS652574	ERX692192	ERR748510	scavenger-11-7-0_12s005135-1-1_lane2.screened.adapter.screened.hg19.single.fq.gz
alien-11-0-0	ERS652523	ERX691654	ERR747972	alien-11-0-0_12s005629-1-1_lane1.screened.adapter.screened.hg19.pair.1.fq.gz
alien-11-0-0	ERS652523	ERX691654	ERR747972	alien-11-0-0_12s005629-1-1_lane1.screened.adapter.screened.hg19.pair.2.fq.gz
alien-11-0-0	ERS652523	ERX691655	ERR747973	alien-11-0-0_12s005629-1-1_lane2.screened.adapter.screened.hg19.pair.1.fq.gz
alien-11-0-0	ERS652523	ERX691655	ERR747973	alien-11-0-0_12s005629-1-1_lane2.screened.adapter.screened.hg19.pair.2.fq.gz
alien-11-0-0	ERS652523	ERX691656	ERR747974	alien-11-0-0_12s005629-2-1_lane3.screened.adapter.screened.hg19.pair.1.fq.gz
alien-11-0-0	ERS652523	ERX691656	ERR747974	alien-11-0-0_12s005629-2-1_lane3.screened.adapter.screened.hg19.pair.2.fq.gz
alien-11-0-0	ERS652523	ERX691657	ERR747975	alien-11-0-0_12s005629-2-1_lane5.screened.adapter.screened.hg19.pair.1.fq.gz
alien-11-0-0	ERS652523	ERX691657	ERR747975	alien-11-0-0_12s005629-2-1_lane5.screened.adapter.screened.hg19.pair.2.fq.gz
alien-11-2-0	ERS652524	ERX691658	ERR747976	alien-11-2-0_12s005628-1-1_lane1.screened.adapter.screened.hg19.pair.1.fq.gz
alien-11-2-0	ERS652524	ERX691658	ERR747976	alien-11-2-0_12s005628-1-1_lane1.screened.adapter.screened.hg19.pair.2.fq.gz
alien-11-2-0	ERS652524	ERX691660	ERR747978	alien-11-2-0_12s005628-2-1_lane3.screened.adapter.screened.hg19.pair.1.fq.gz
alien-11-2-0	ERS652524	ERX691660	ERR747978	alien-11-2-0_12s005628-2-1_lane3.screened.adapter.screened.hg19.pair.2.fq.gz
alien-11-2-0	ERS652524	ERX691661	ERR747979	alien-11-2-0_12s005628-2-1_lane5.screened.adapter.screened.hg19.pair.1.fq.gz
alien-11-2-0	ERS652524	ERX691661	ERR747979	alien-11-2-0_12s005628-2-1_lane5.screened.adapter.screened.hg19.pair.2.fq.gz
alien-11-376-0	ERS652529	ERX691663	ERR747981	alien-11-376-0_13s000098-1-1_lane6.screened.adapter.screened.hg19.pair.1.fq.gz
alien-11-376-0	ERS652529	ERX691663	ERR747981	alien-11-376-0_13s000098-1-1_lane6.screened.adapter.screened.hg19.pair.2.fq.gz
alien-11-376-0	ERS652529	ERX691664	ERR747982	alien-11-376-0_13s000098-2-1_lane7.screened.adapter.screened.hg19.pair.1.fq.gz
alien-11-376-0	ERS652529	ERX691664	ERR747982	alien-11-376-0_13s000098-2-1_lane7.screened.adapter.screened.hg19.pair.2.fq.gz
alien-11-377-0	ERS652530	ERX691666	ERR747984	alien-11-377-0_13s000087-1-1_lane2.screened.adapter.screened.hg19.pair.1.fq.gz
alien-11-377-0	ERS652530	ERX691666	ERR747984	alien-11-377-0_13s000087-1-1_lane2.screened.adapter.screened.hg19.pair.2.fq.gz
alien-11-378-0	ERS652531	ERX691668	ERR747986	alien-11-378-0_13s000049-1-1_lane5.screened.adapter.screened.hg19.pair.1.fq.gz
alien-11-378-0	ERS652531	ERX691668	ERR747986	alien-11-378-0_13s000049-1-1_lane5.screened.adapter.screened.hg19.pair.2.fq.gz
alien-11-378-0	ERS652531	ERX691670	ERR747988	alien-11-378-0_13s000049-2-1_lane7.screened.adapter.screened.hg19.pair.1.fq.gz
alien-11-378-0	ERS652531	ERX691670	ERR747988	alien-11-378-0_13s000049-2-1_lane7.screened.adapter.screened.hg19.pair.2.fq.gz
alien-11-378-0	ERS652531	ERX691671	ERR747989	alien-11-378-0_13s000049-2-1_lane8.screened.adapter.screened.hg19.pair.1.fq.gz
alien-11-378-0	ERS652531	ERX691671	ERR747989	alien-11-378-0_13s000049-2-1_lane8.screened.adapter.screened.hg19.pair.2.fq.gz
alien-11-380-0	ERS652532	ERX691673	ERR747991	alien-11-380-0_13s000038-1-1_lane6.screened.adapter.screened.hg19.pair.1.fq.gz
alien-11-380-0	ERS652532	ERX691673	ERR747991	alien-11-380-0_13s000038-1-1_lane6.screened.adapter.screened.hg19.pair.2.fq.gz
alien-11-392-1	ERS652533	ERX691676	ERR747994	alien-11-392-1_13s000060-1-1_lane5.screened.adapter.screened.hg19.pair.1.fq.gz
alien-11-392-1	ERS652533	ERX691676	ERR747994	alien-11-392-1_13s000060-1-1_lane5.screened.adapter.screened.hg19.pair.2.fq.gz
alien-11-392-1	ERS652533	ERX691677	ERR747995	alien-11-392-1_13s000060-1-1_lane6.screened.adapter.screened.hg19.pair.1.fq.gz
alien-11-392-1	ERS652533	ERX691677	ERR747995	alien-11-392-1_13s000060-1-1_lane6.screened.adapter.screened.hg19.pair.2.fq.gz
alien-11-392-1	ERS652533	ERX691679	ERR747997	alien-11-392-1_13s000060-2-1_lane8.screened.adapter.screened.hg19.pair.1.fq.gz
alien-11-392-1	ERS652533	ERX691679	ERR747997	alien-11-392-1_13s000060-2-1_lane8.screened.adapter.screened.hg19.pair.2.fq.gz
alien-11-392-2	ERS652534	ERX691680	ERR747998	alien-11-392-2_13s000059-1-1_lane5.screened.adapter.screened.hg19.pair.1.fq.gz
alien-11-392-2	ERS652534	ERX691680	ERR747998	alien-11-392-2_13s000059-1-1_lane5.screened.adapter.screened.hg19.pair.2.fq.gz
alien-11-392-2	ERS652534	ERX691681	ERR747999	alien-11-392-2_13s000059-1-1_lane6.screened.adapter.screened.hg19.pair.1.fq.gz
alien-11-392-2	ERS652534	ERX691681	ERR747999	alien-11-392-2_13s000059-1-1_lane6.screened.adapter.screened.hg19.pair.2.fq.gz
alien-11-392-2	ERS652534	ERX691683	ERR748001	alien-11-392-2_13s000059-2-1_lane8.screened.adapter.screened.hg19.pair.1.fq.gz
alien-11-392-2	ERS652534	ERX691683	ERR748001	alien-11-392-2_13s000059-2-1_lane8.screened.adapter.screened.hg19.pair.2.fq.gz
alien-11-392-3	ERS652535	ERX691684	ERR748002	alien-11-392-3_13s000126-1-1_lane2.screened.adapter.screened.hg19.pair.1.fq.gz
alien-11-392-3	ERS652535	ERX691684	ERR748002	alien-11-392-3_13s000126-1-1_lane2.screened.adapter.screened.hg19.pair.2.fq.gz
alien-11-392-3	ERS652535	ERX691686	ERR748004	alien-11-392-3_13s000126-2-1_lane2.screened.adapter.screened.hg19.pair.1.fq.gz
alien-11-392-3	ERS652535	ERX691686	ERR748004	alien-11-392-3_13s000126-2-1_lane2.screened.adapter.screened.hg19.pair.2.fq.gz
alien-11-60-0	ERS652528	ERX691688	ERR748006	alien-11-60-0_12s005627-1-1_lane1.screened.adapter.screened.hg19.pair.1.fq.gz
alien-11-60-0	ERS652528	ERX691688	ERR748006	alien-11-60-0_12s005627-1-1_lane1.screened.adapter.screened.hg19.pair.2.fq.gz
alien-11-60-0	ERS652528	ERX691689	ERR748007	alien-11-60-0_12s005627-1-1_lane2.screened.adapter.screened.hg19.pair.1.fq.gz
alien-11-60-0	ERS652528	ERX691689	ERR748007	alien-11-60-0_12s005627-1-1_lane2.screened.adapter.screened.hg19.pair.2.fq.gz
alien-11-60-0	ERS652528	ERX691691	ERR748009	alien-11-60-0_12s005627-2-1_lane5.screened.adapter.screened.hg19.pair.1.fq.gz
alien-11-60-0	ERS652528	ERX691691	ERR748009	alien-11-60-0_12s005627-2-1_lane5.screened.adapter.screened.hg19.pair.2.fq.gz
alien-11-600-0	ERS652539	ERX691692	ERR748010	alien-11-600-0_13s004627-1-1_lane2.screened.adapter.screened.hg19.pair.1.fq.gz
alien-11-600-0	ERS652539	ERX691692	ERR748010	alien-11-600-0_13s004627-1-1_lane2.screened.adapter.screened.hg19.pair.2.fq.gz
alien-11-600-0	ERS652539	ERX691693	ERR748011	alien-11-600-0_13s004627-2-1_lane3.screened.adapter.screened.hg19.pair.1.fq.gz
alien-11-600-0	ERS652539	ERX691693	ERR748011	alien-11-600-0_13s004627-2-1_lane3.screened.adapter.screened.hg19.pair.2.fq.gz
alien-11-600-0	ERS652539	ERX691694	ERR748012	alien-11-600-0_13s004627-3-1_lane5.screened.adapter.screened.hg19.pair.1.fq.gz
alien-11-600-0	ERS652539	ERX691694	ERR748012	alien-11-600-0_13s004627-3-1_lane5.screened.adapter.screened.hg19.pair.2.fq.gz
alien-11-630-0	ERS652540	ERX691696	ERR748014	alien-11-630-0_13s006138-1-1_lane5.screened.adapter.screened.hg19.pair.1.fq.gz
alien-11-630-0	ERS652540	ERX691696	ERR748014	alien-11-630-0_13s006138-1-1_lane5.screened.adapter.screened.hg19.pair.2.fq.gz
alien-11-630-0	ERS652540	ERX691697	ERR748015	alien-11-630-0_13s006138-2-1_lane6.screened.adapter.screened.hg19.pair.1.fq.gz
alien-11-630-0	ERS652540	ERX691697	ERR748015	alien-11-630-0_13s006138-2-1_lane6.screened.adapter.screened.hg19.pair.2.fq.gz
alien-11-630-0	ERS652540	ERX691699	ERR748017	alien-11-630-0_13s006138-4-1_lane8.screened.adapter.screened.hg19.pair.1.fq.gz
alien-11-630-0	ERS652540	ERX691699	ERR748017	alien-11-630-0_13s006138-4-1_lane8.screened.adapter.screened.hg19.pair.2.fq.gz
alien-11-7-0	ERS652525	ERX691710	ERR748028	alien-11-7-0_12s005626-1-1_lane1.screened.adapter.screened.hg19.pair.1.fq.gz
alien-11-7-0	ERS652525	ERX691710	ERR748028	alien-11-7-0_12s005626-1-1_lane1.screened.adapter.screened.hg19.pair.2.fq.gz
bugkiller-13-392-3	ERS652555	ERX691791	ERR748109	bugkiller-13-392-3_13s000122-2-1_lane3.screened.adapter.screened.hg19.pair.1.fq.gz
bugkiller-13-392-3	ERS652555	ERX691791	ERR748109	bugkiller-13-392-3_13s000122-2-1_lane3.screened.adapter.screened.hg19.pair.2.fq.gz
bugkiller-13-7-0	ERS652548	ERX691792	ERR748110	bugkiller-13-7-0_12s005133-1-1_lane1.screened.adapter.screened.hg19.pair.1.fq.gz
bugkiller-13-7-0	ERS652548	ERX691792	ERR748110	bugkiller-13-7-0_12s005133-1-1_lane1.screened.adapter.screened.hg19.pair.2.fq.gz
bugkiller-13-7-0	ERS652548	ERX691793	ERR748111	bugkiller-13-7-0_12s005133-1-1_lane2.screened.adapter.screened.hg19.pair.1.fq.gz
bugkiller-13-7-0	ERS652548	ERX691793	ERR748111	bugkiller-13-7-0_12s005133-1-1_lane2.screened.adapter.screened.hg19.pair.2.fq.gz
bugkiller-13-7-0	ERS652548	ERX691794	ERR748112	bugkiller-13-7-0_12s005133-1-1_lane5.screened.adapter.screened.hg19.pair.1.fq.gz
bugkiller-13-7-0	ERS652548	ERX691794	ERR748112	bugkiller-13-7-0_12s005133-1-1_lane5.screened.adapter.screened.hg19.pair.2.fq.gz
daisy-11-0-0	ERS652589	ERX691796	ERR748114	daisy-11-0-0_13s006145-1-1_lane5.screened.adapter.screened.hg19.pair.1.fq.gz
daisy-11-0-0	ERS652589	ERX691796	ERR748114	daisy-11-0-0_13s006145-1-1_lane5.screened.adapter.screened.hg19.pair.2.fq.gz
daisy-11-0-0	ERS652589	ERX691798	ERR748116	daisy-11-0-0_13s006145-3-1_lane7.screened.adapter.screened.hg19.pair.1.fq.gz
daisy-11-0-0	ERS652589	ERX691798	ERR748116	daisy-11-0-0_13s006145-3-1_lane7.screened.adapter.screened.hg19.pair.2.fq.gz
daisy-11-0-0	ERS652589	ERX691799	ERR748117	daisy-11-0-0_13s006145-4-1_lane8.screened.adapter.screened.hg19.pair.1.fq.gz
daisy-11-0-0	ERS652589	ERX691799	ERR748117	daisy-11-0-0_13s006145-4-1_lane8.screened.adapter.screened.hg19.pair.2.fq.gz
daisy-11-2-0	ERS652590	ERX691800	ERR748118	daisy-11-2-0_13s006312-1-1_lane5.screened.adapter.screened.hg19.pair.1.fq.gz
daisy-11-2-0	ERS652590	ERX691800	ERR748118	daisy-11-2-0_13s006312-1-1_lane5.screened.adapter.screened.hg19.pair.2.fq.gz
daisy-11-2-0	ERS652590	ERX691801	ERR748119	daisy-11-2-0_13s006312-2-1_lane6.screened.adapter.screened.hg19.pair.1.fq.gz
daisy-11-2-0	ERS652590	ERX691801	ERR748119	daisy-11-2-0_13s006312-2-1_lane6.screened.adapter.screened.hg19.pair.2.fq.gz
daisy-11-60-0	ERS652592	ERX691804	ERR748122	daisy-11-60-0_13s007148-1-1_lane5.screened.adapter.screened.hg19.pair.1.fq.gz
daisy-11-60-0	ERS652592	ERX691804	ERR748122	daisy-11-60-0_13s007148-1-1_lane5.screened.adapter.screened.hg19.pair.2.fq.gz
daisy-11-60-0	ERS652592	ERX691805	ERR748123	daisy-11-60-0_13s007148-2-1_lane6.screened.adapter.screened.hg19.pair.1.fq.gz
daisy-11-60-0	ERS652592	ERX691805	ERR748123	daisy-11-60-0_13s007148-2-1_lane6.screened.adapter.screened.hg19.pair.2.fq.gz
daisy-11-60-0	ERS652592	ERX691806	ERR748124	daisy-11-60-0_13s007148-3-1_lane7.screened.adapter.screened.hg19.pair.1.fq.gz
daisy-11-60-0	ERS652592	ERX691806	ERR748124	daisy-11-60-0_13s007148-3-1_lane7.screened.adapter.screened.hg19.pair.2.fq.gz
daisy-11-60-0	ERS652592	ERX691807	ERR748125	daisy-11-60-0_13s007148-4-1_lane8.screened.adapter.screened.hg19.pair.1.fq.gz
daisy-11-60-0	ERS652592	ERX691807	ERR748125	daisy-11-60-0_13s007148-4-1_lane8.screened.adapter.screened.hg19.pair.2.fq.gz
daisy-11-7-0	ERS652591	ERX691808	ERR748126	daisy-11-7-0_13s006308-1-1_lane5.screened.adapter.screened.hg19.pair.1.fq.gz
daisy-11-7-0	ERS652591	ERX691808	ERR748126	daisy-11-7-0_13s006308-1-1_lane5.screened.adapter.screened.hg19.pair.2.fq.gz
daisy-11-7-0	ERS652591	ERX691809	ERR748127	daisy-11-7-0_13s006308-2-1_lane6.screened.adapter.screened.hg19.pair.1.fq.gz
daisy-11-7-0	ERS652591	ERX691809	ERR748127	daisy-11-7-0_13s006308-2-1_lane6.screened.adapter.screened.hg19.pair.2.fq.gz
daisy-11-7-0	ERS652591	ERX691810	ERR748128	daisy-11-7-0_13s006308-3-1_lane7.screened.adapter.screened.hg19.pair.1.fq.gz
daisy-11-7-0	ERS652591	ERX691810	ERR748128	daisy-11-7-0_13s006308-3-1_lane7.screened.adapter.screened.hg19.pair.2.fq.gz
halbarad-11-0-0	ERS652579	ERX691812	ERR748130	halbarad-11-0-0_12s005635-1-1_lane1.screened.adapter.screened.hg19.pair.1.fq.gz
halbarad-11-0-0	ERS652579	ERX691812	ERR748130	halbarad-11-0-0_12s005635-1-1_lane1.screened.adapter.screened.hg19.pair.2.fq.gz
halbarad-11-0-0	ERS652579	ERX691814	ERR748132	halbarad-11-0-0_12s005635-2-1_lane3.screened.adapter.screened.hg19.pair.1.fq.gz
halbarad-11-0-0	ERS652579	ERX691814	ERR748132	halbarad-11-0-0_12s005635-2-1_lane3.screened.adapter.screened.hg19.pair.2.fq.gz
halbarad-11-0-0	ERS652579	ERX691815	ERR748133	halbarad-11-0-0_12s005635-2-1_lane5.screened.adapter.screened.hg19.pair.1.fq.gz
halbarad-11-0-0	ERS652579	ERX691815	ERR748133	halbarad-11-0-0_12s005635-2-1_lane5.screened.adapter.screened.hg19.pair.2.fq.gz
halbarad-11-2-0	ERS652580	ERX691817	ERR748135	halbarad-11-2-0_12s005636-1-1_lane7.screened.adapter.screened.hg19.pair.1.fq.gz
halbarad-11-2-0	ERS652580	ERX691817	ERR748135	halbarad-11-2-0_12s005636-1-1_lane7.screened.adapter.screened.hg19.pair.2.fq.gz
halbarad-11-392-0	ERS652584	ERX691819	ERR748137	halbarad-11-392-0_13s003200-1-1_lane6.screened.adapter.screened.hg19.pair.1.fq.gz
halbarad-11-392-0	ERS652584	ERX691819	ERR748137	halbarad-11-392-0_13s003200-1-1_lane6.screened.adapter.screened.hg19.pair.2.fq.gz
halbarad-11-392-0	ERS652584	ERX691820	ERR748138	halbarad-11-392-0_13s003200-2-1_lane7.screened.adapter.screened.hg19.pair.1.fq.gz
halbarad-11-392-0	ERS652584	ERX691820	ERR748138	halbarad-11-392-0_13s003200-2-1_lane7.screened.adapter.screened.hg19.pair.2.fq.gz
halbarad-11-7-0	ERS652581	ERX691822	ERR748140	halbarad-11-7-0_12s005022-1-1_lane1.screened.adapter.screened.hg19.pair.1.fq.gz
halbarad-11-7-0	ERS652581	ERX691822	ERR748140	halbarad-11-7-0_12s005022-1-1_lane1.screened.adapter.screened.hg19.pair.2.fq.gz
halbarad-11-7-0	ERS652581	ERX691823	ERR748141	halbarad-11-7-0_12s005022-2-1_lane2.screened.adapter.screened.hg19.pair.1.fq.gz
halbarad-11-7-0	ERS652581	ERX691823	ERR748141	halbarad-11-7-0_12s005022-2-1_lane2.screened.adapter.screened.hg19.pair.2.fq.gz
halbarad-11-7-0	ERS652581	ERX691824	ERR748142	halbarad-11-7-0_12s005634-1-1_lane1.screened.adapter.screened.hg19.pair.1.fq.gz
halbarad-11-7-0	ERS652581	ERX691824	ERR748142	halbarad-11-7-0_12s005634-1-1_lane1.screened.adapter.screened.hg19.pair.2.fq.gz
halbarad-11-7-0	ERS652581	ERX691825	ERR748143	halbarad-11-7-0_12s005634-1-1_lane2.screened.adapter.screened.hg19.pair.1.fq.gz
halbarad-11-7-0	ERS652581	ERX691825	ERR748143	halbarad-11-7-0_12s005634-1-1_lane2.screened.adapter.screened.hg19.pair.2.fq.gz
halbarad-12-7-0	ERS652582	ERX691829	ERR748147	halbarad-12-7-0_12s005128-1-1_lane2.screened.adapter.screened.hg19.pair.1.fq.gz
halbarad-12-7-0	ERS652582	ERX691829	ERR748147	halbarad-12-7-0_12s005128-1-1_lane2.screened.adapter.screened.hg19.pair.2.fq.gz
halbarad-12-7-0	ERS652582	ERX691831	ERR748149	halbarad-12-7-0_12s005128-2-1_lane3.screened.adapter.screened.hg19.pair.1.fq.gz
halbarad-12-7-0	ERS652582	ERX691831	ERR748149	halbarad-12-7-0_12s005128-2-1_lane3.screened.adapter.screened.hg19.pair.2.fq.gz
halbarad-13-7-0	ERS652583	ERX691833	ERR748151	halbarad-13-7-0_12s005127-1-1_lane2.screened.adapter.screened.hg19.pair.1.fq.gz
halbarad-13-7-0	ERS652583	ERX691833	ERR748151	halbarad-13-7-0_12s005127-1-1_lane2.screened.adapter.screened.hg19.pair.2.fq.gz
halbarad-13-7-0	ERS652583	ERX691834	ERR748152	halbarad-13-7-0_12s005127-1-1_lane5.screened.adapter.screened.hg19.pair.1.fq.gz
halbarad-13-7-0	ERS652583	ERX691834	ERR748152	halbarad-13-7-0_12s005127-1-1_lane5.screened.adapter.screened.hg19.pair.2.fq.gz
peacemaker-11-0-0	ERS652558	ERX691836	ERR748154	peacemaker-11-0-0_12s005638-1-1_lane6.screened.adapter.screened.hg19.pair.1.fq.gz
peacemaker-11-0-0	ERS652558	ERX691836	ERR748154	peacemaker-11-0-0_12s005638-1-1_lane6.screened.adapter.screened.hg19.pair.2.fq.gz
peacemaker-11-2-0	ERS652559	ERX691839	ERR748157	peacemaker-11-2-0_12s005640-1-1_lane1.screened.adapter.screened.hg19.pair.1.fq.gz
peacemaker-11-2-0	ERS652559	ERX691839	ERR748157	peacemaker-11-2-0_12s005640-1-1_lane1.screened.adapter.screened.hg19.pair.2.fq.gz
peacemaker-11-2-0	ERS652559	ERX691840	ERR748158	peacemaker-11-2-0_12s005640-1-1_lane2.screened.adapter.screened.hg19.pair.1.fq.gz
peacemaker-11-2-0	ERS652559	ERX691840	ERR748158	peacemaker-11-2-0_12s005640-1-1_lane2.screened.adapter.screened.hg19.pair.2.fq.gz
peacemaker-11-2-0	ERS652559	ERX691842	ERR748160	peacemaker-11-2-0_12s005640-2-1_lane5.screened.adapter.screened.hg19.pair.1.fq.gz
peacemaker-11-2-0	ERS652559	ERX691842	ERR748160	peacemaker-11-2-0_12s005640-2-1_lane5.screened.adapter.screened.hg19.pair.2.fq.gz
peacemaker-11-392-1	ERS652564	ERX691843	ERR748161	peacemaker-11-392-1_13s000121-1-1_lane2.screened.adapter.screened.hg19.pair.1.fq.gz
peacemaker-11-392-1	ERS652564	ERX691843	ERR748161	peacemaker-11-392-1_13s000121-1-1_lane2.screened.adapter.screened.hg19.pair.2.fq.gz
peacemaker-11-392-1	ERS652564	ERX691845	ERR748163	peacemaker-11-392-1_13s000121-2-1_lane2.screened.adapter.screened.hg19.pair.1.fq.gz
peacemaker-11-392-1	ERS652564	ERX691845	ERR748163	peacemaker-11-392-1_13s000121-2-1_lane2.screened.adapter.screened.hg19.pair.2.fq.gz
peacemaker-11-392-1	ERS652564	ERX691846	ERR748164	peacemaker-11-392-1_13s000121-2-1_lane3.screened.adapter.screened.hg19.pair.1.fq.gz
peacemaker-11-392-1	ERS652564	ERX691846	ERR748164	peacemaker-11-392-1_13s000121-2-1_lane3.screened.adapter.screened.hg19.pair.2.fq.gz
peacemaker-11-392-2	ERS652565	ERX691848	ERR748166	peacemaker-11-392-2_13s000084-2-1_lane1.screened.adapter.screened.hg19.pair.1.fq.gz
peacemaker-11-392-2	ERS652565	ERX691848	ERR748166	peacemaker-11-392-2_13s000084-2-1_lane1.screened.adapter.screened.hg19.pair.2.fq.gz
peacemaker-11-392-2	ERS652565	ERX691849	ERR748167	peacemaker-11-392-2_13s000084-2-1_lane2.screened.adapter.screened.hg19.pair.1.fq.gz
peacemaker-11-392-2	ERS652565	ERX691849	ERR748167	peacemaker-11-392-2_13s000084-2-1_lane2.screened.adapter.screened.hg19.pair.2.fq.gz
peacemaker-11-392-3	ERS652566	ERX691851	ERR748169	peacemaker-11-392-3_13s000041-1-1_lane5.screened.adapter.screened.hg19.pair.1.fq.gz
peacemaker-11-392-3	ERS652566	ERX691851	ERR748169	peacemaker-11-392-3_13s000041-1-1_lane5.screened.adapter.screened.hg19.pair.2.fq.gz
peacemaker-11-392-3	ERS652566	ERX691853	ERR748171	peacemaker-11-392-3_13s000041-2-1_lane7.screened.adapter.screened.hg19.pair.1.fq.gz
peacemaker-11-392-3	ERS652566	ERX691853	ERR748171	peacemaker-11-392-3_13s000041-2-1_lane7.screened.adapter.screened.hg19.pair.2.fq.gz
peacemaker-11-60-0	ERS652563	ERX691856	ERR748174	peacemaker-11-60-0_12s005641-1-1_lane7.screened.adapter.screened.hg19.pair.1.fq.gz
peacemaker-11-60-0	ERS652563	ERX691856	ERR748174	peacemaker-11-60-0_12s005641-1-1_lane7.screened.adapter.screened.hg19.pair.2.fq.gz
peacemaker-11-600-0	ERS652570	ERX691858	ERR748176	peacemaker-11-600-0_13s006146-1-1_lane5.screened.adapter.screened.hg19.pair.1.fq.gz
peacemaker-11-600-0	ERS652570	ERX691858	ERR748176	peacemaker-11-600-0_13s006146-1-1_lane5.screened.adapter.screened.hg19.pair.2.fq.gz
peacemaker-11-600-0	ERS652570	ERX691861	ERR748179	peacemaker-11-600-0_13s006146-4-1_lane8.screened.adapter.screened.hg19.pair.1.fq.gz
peacemaker-11-600-0	ERS652570	ERX691861	ERR748179	peacemaker-11-600-0_13s006146-4-1_lane8.screened.adapter.screened.hg19.pair.2.fq.gz
peacemaker-11-7-0	ERS652560	ERX691864	ERR748182	peacemaker-11-7-0_12s005138-1-1_lane5.screened.adapter.screened.hg19.pair.1.fq.gz
peacemaker-11-7-0	ERS652560	ERX691864	ERR748182	peacemaker-11-7-0_12s005138-1-1_lane5.screened.adapter.screened.hg19.pair.2.fq.gz
peacemaker-11-7-0	ERS652560	ERX691866	ERR748184	peacemaker-11-7-0_12s005639-1-1_lane6.screened.adapter.screened.hg19.pair.1.fq.gz
peacemaker-11-7-0	ERS652560	ERX691866	ERR748184	peacemaker-11-7-0_12s005639-1-1_lane6.screened.adapter.screened.hg19.pair.2.fq.gz
peacemaker-11-7-0	ERS652560	ERX691867	ERR748185	peacemaker-11-7-0_12s005639-1-1_lane7.screened.adapter.screened.hg19.pair.1.fq.gz
peacemaker-11-7-0	ERS652560	ERX691867	ERR748185	peacemaker-11-7-0_12s005639-1-1_lane7.screened.adapter.screened.hg19.pair.2.fq.gz
peacemaker-11-773-0	ERS652571	ERX691869	ERR748187	peacemaker-11-773-0_14s000221-1-1_lane1.screened.adapter.screened.hg19.pair.1.fq.gz
peacemaker-11-773-0	ERS652571	ERX691869	ERR748187	peacemaker-11-773-0_14s000221-1-1_lane1.screened.adapter.screened.hg19.pair.2.fq.gz
peacemaker-11-773-0	ERS652571	ERX691870	ERR748188	peacemaker-11-773-0_14s000221-2-1_lane2.screened.adapter.screened.hg19.pair.1.fq.gz
peacemaker-11-773-0	ERS652571	ERX691870	ERR748188	peacemaker-11-773-0_14s000221-2-1_lane2.screened.adapter.screened.hg19.pair.2.fq.gz
peacemaker-11-773-0	ERS652571	ERX691871	ERR748189	peacemaker-11-773-0_14s000221-3-1_lane3.screened.adapter.screened.hg19.pair.1.fq.gz
peacemaker-11-773-0	ERS652571	ERX691871	ERR748189	peacemaker-11-773-0_14s000221-3-1_lane3.screened.adapter.screened.hg19.pair.2.fq.gz
peacemaker-13-392-1	ERS652567	ERX691877	ERR748195	peacemaker-13-392-1_13s000130-1-1_lane1.screened.adapter.screened.hg19.pair.1.fq.gz
peacemaker-13-392-1	ERS652567	ERX691877	ERR748195	peacemaker-13-392-1_13s000130-1-1_lane1.screened.adapter.screened.hg19.pair.2.fq.gz
peacemaker-13-392-1	ERS652567	ERX691878	ERR748196	peacemaker-13-392-1_13s000130-2-1_lane1.screened.adapter.screened.hg19.pair.1.fq.gz
peacemaker-13-392-1	ERS652567	ERX691878	ERR748196	peacemaker-13-392-1_13s000130-2-1_lane1.screened.adapter.screened.hg19.pair.2.fq.gz
peacemaker-13-392-3	ERS652569	ERX691886	ERR748204	peacemaker-13-392-3_13s000089-1-1_lane6.screened.adapter.screened.hg19.pair.1.fq.gz
peacemaker-13-392-3	ERS652569	ERX691886	ERR748204	peacemaker-13-392-3_13s000089-1-1_lane6.screened.adapter.screened.hg19.pair.2.fq.gz
peacemaker-13-7-0	ERS652562	ERX691889	ERR748207	peacemaker-13-7-0_12s005139-1-1_lane1.screened.adapter.screened.hg19.pair.1.fq.gz
peacemaker-13-7-0	ERS652562	ERX691889	ERR748207	peacemaker-13-7-0_12s005139-1-1_lane1.screened.adapter.screened.hg19.pair.2.fq.gz
peacemaker-13-7-0	ERS652562	ERX691890	ERR748208	peacemaker-13-7-0_12s005139-1-1_lane2.screened.adapter.screened.hg19.pair.1.fq.gz
peacemaker-13-7-0	ERS652562	ERX691890	ERR748208	peacemaker-13-7-0_12s005139-1-1_lane2.screened.adapter.screened.hg19.pair.2.fq.gz
peacemaker-13-7-0	ERS652562	ERX691891	ERR748209	peacemaker-13-7-0_12s005139-1-1_lane5.screened.adapter.screened.hg19.pair.1.fq.gz
peacemaker-13-7-0	ERS652562	ERX691891	ERR748209	peacemaker-13-7-0_12s005139-1-1_lane5.screened.adapter.screened.hg19.pair.2.fq.gz
scavenger-11-0-0	ERS652572	ERX691893	ERR748211	scavenger-11-0-0_12s005644-1-1_lane6.screened.adapter.screened.hg19.pair.1.fq.gz
scavenger-11-0-0	ERS652572	ERX691893	ERR748211	scavenger-11-0-0_12s005644-1-1_lane6.screened.adapter.screened.hg19.pair.2.fq.gz
scavenger-11-0-0	ERS652572	ERX691894	ERR748212	scavenger-11-0-0_12s005644-1-1_lane7.screened.adapter.screened.hg19.pair.1.fq.gz
scavenger-11-0-0	ERS652572	ERX691894	ERR748212	scavenger-11-0-0_12s005644-1-1_lane7.screened.adapter.screened.hg19.pair.2.fq.gz
scavenger-11-0-0	ERS652572	ERX691895	ERR748213	scavenger-11-0-0_12s005644-2-1_lane8.screened.adapter.screened.hg19.pair.1.fq.gz
scavenger-11-0-0	ERS652572	ERX691895	ERR748213	scavenger-11-0-0_12s005644-2-1_lane8.screened.adapter.screened.hg19.pair.2.fq.gz
scavenger-11-2-0	ERS652573	ERX691898	ERR748216	scavenger-11-2-0_12s005645-2-1_lane8.screened.adapter.screened.hg19.pair.1.fq.gz
scavenger-11-2-0	ERS652573	ERX691898	ERR748216	scavenger-11-2-0_12s005645-2-1_lane8.screened.adapter.screened.hg19.pair.2.fq.gz
scavenger-11-392-0	ERS652578	ERX691899	ERR748217	scavenger-11-392-0_13s000132-1-1_lane5.screened.adapter.screened.hg19.pair.1.fq.gz
scavenger-11-392-0	ERS652578	ERX691899	ERR748217	scavenger-11-392-0_13s000132-1-1_lane5.screened.adapter.screened.hg19.pair.2.fq.gz
scavenger-11-392-0	ERS652578	ERX691902	ERR748220	scavenger-11-392-0_13s000132-2-1_lane8.screened.adapter.screened.hg19.pair.1.fq.gz
scavenger-11-392-0	ERS652578	ERX691902	ERR748220	scavenger-11-392-0_13s000132-2-1_lane8.screened.adapter.screened.hg19.pair.2.fq.gz
scavenger-11-60-0	ERS652577	ERX691904	ERR748222	scavenger-11-60-0_12s005643-2-1_lane7.screened.adapter.screened.hg19.pair.1.fq.gz
scavenger-11-60-0	ERS652577	ERX691904	ERR748222	scavenger-11-60-0_12s005643-2-1_lane7.screened.adapter.screened.hg19.pair.2.fq.gz
scavenger-11-7-0	ERS652574	ERX691906	ERR748224	scavenger-11-7-0_12s005135-1-1_lane1.screened.adapter.screened.hg19.pair.1.fq.gz
scavenger-11-7-0	ERS652574	ERX691906	ERR748224	scavenger-11-7-0_12s005135-1-1_lane1.screened.adapter.screened.hg19.pair.2.fq.gz
scavenger-11-7-0	ERS652574	ERX691909	ERR748227	scavenger-11-7-0_12s005135-2-1_lane3.screened.adapter.screened.hg19.pair.1.fq.gz
scavenger-11-7-0	ERS652574	ERX691909	ERR748227	scavenger-11-7-0_12s005135-2-1_lane3.screened.adapter.screened.hg19.pair.2.fq.gz
scavenger-11-7-0	ERS652574	ERX691911	ERR748229	scavenger-11-7-0_12s005642-1-1_lane2.screened.adapter.screened.hg19.pair.1.fq.gz
scavenger-11-7-0	ERS652574	ERX691911	ERR748229	scavenger-11-7-0_12s005642-1-1_lane2.screened.adapter.screened.hg19.pair.2.fq.gz
scavenger-11-7-0	ERS652574	ERX691913	ERR748231	scavenger-11-7-0_12s005642-2-1_lane5.screened.adapter.screened.hg19.pair.1.fq.gz
scavenger-11-7-0	ERS652574	ERX691913	ERR748231	scavenger-11-7-0_12s005642-2-1_lane5.screened.adapter.screened.hg19.pair.2.fq.gz
scavenger-12-7-0	ERS652575	ERX691915	ERR748233	scavenger-12-7-0_12s005137-1-1_lane2.screened.adapter.screened.hg19.pair.1.fq.gz
scavenger-12-7-0	ERS652575	ERX691915	ERR748233	scavenger-12-7-0_12s005137-1-1_lane2.screened.adapter.screened.hg19.pair.2.fq.gz
scavenger-12-7-0	ERS652575	ERX691916	ERR748234	scavenger-12-7-0_12s005137-1-1_lane5.screened.adapter.screened.hg19.pair.1.fq.gz
scavenger-12-7-0	ERS652575	ERX691916	ERR748234	scavenger-12-7-0_12s005137-1-1_lane5.screened.adapter.screened.hg19.pair.2.fq.gz
scavenger-12-7-0	ERS652575	ERX691917	ERR748235	scavenger-12-7-0_12s005137-2-1_lane3.screened.adapter.screened.hg19.pair.1.fq.gz
scavenger-12-7-0	ERS652575	ERX691917	ERR748235	scavenger-12-7-0_12s005137-2-1_lane3.screened.adapter.screened.hg19.pair.2.fq.gz
scavenger-13-7-0	ERS652576	ERX691918	ERR748236	scavenger-13-7-0_12s005136-1-1_lane1.screened.adapter.screened.hg19.pair.1.fq.gz
scavenger-13-7-0	ERS652576	ERX691918	ERR748236	scavenger-13-7-0_12s005136-1-1_lane1.screened.adapter.screened.hg19.pair.2.fq.gz
scavenger-13-7-0	ERS652576	ERX691919	ERR748237	scavenger-13-7-0_12s005136-1-1_lane2.screened.adapter.screened.hg19.pair.1.fq.gz
scavenger-13-7-0	ERS652576	ERX691919	ERR748237	scavenger-13-7-0_12s005136-1-1_lane2.screened.adapter.screened.hg19.pair.2.fq.gz
scavenger-13-7-0	ERS652576	ERX691920	ERR748238	scavenger-13-7-0_12s005136-1-1_lane5.screened.adapter.screened.hg19.pair.1.fq.gz
scavenger-13-7-0	ERS652576	ERX691920	ERR748238	scavenger-13-7-0_12s005136-1-1_lane5.screened.adapter.screened.hg19.pair.2.fq.gz
tigress-11-0-0	ERS652585	ERX691922	ERR748240	tigress-11-0-0_13s006309-1-1_lane5.screened.adapter.screened.hg19.pair.1.fq.gz
tigress-11-0-0	ERS652585	ERX691922	ERR748240	tigress-11-0-0_13s006309-1-1_lane5.screened.adapter.screened.hg19.pair.2.fq.gz
tigress-11-0-0	ERS652585	ERX691923	ERR748241	tigress-11-0-0_13s006309-2-1_lane6.screened.adapter.screened.hg19.pair.1.fq.gz
tigress-11-0-0	ERS652585	ERX691923	ERR748241	tigress-11-0-0_13s006309-2-1_lane6.screened.adapter.screened.hg19.pair.2.fq.gz
tigress-11-2-0	ERS652586	ERX691927	ERR748245	tigress-11-2-0_13s007457-1-2_lane8.screened.adapter.screened.hg19.pair.1.fq.gz
tigress-11-2-0	ERS652586	ERX691927	ERR748245	tigress-11-2-0_13s007457-1-2_lane8.screened.adapter.screened.hg19.pair.2.fq.gz
tigress-11-2-0	ERS652586	ERX691928	ERR748246	tigress-11-2-0_13s007457-2-1_lane6.screened.adapter.screened.hg19.pair.1.fq.gz
tigress-11-2-0	ERS652586	ERX691928	ERR748246	tigress-11-2-0_13s007457-2-1_lane6.screened.adapter.screened.hg19.pair.2.fq.gz
tigress-11-60-0	ERS652588	ERX691931	ERR748249	tigress-11-60-0_13s006310-1-1_lane5.screened.adapter.screened.hg19.pair.1.fq.gz
tigress-11-60-0	ERS652588	ERX691931	ERR748249	tigress-11-60-0_13s006310-1-1_lane5.screened.adapter.screened.hg19.pair.2.fq.gz
tigress-11-60-0	ERS652588	ERX691932	ERR748250	tigress-11-60-0_13s006310-2-1_lane6.screened.adapter.screened.hg19.pair.1.fq.gz
tigress-11-60-0	ERS652588	ERX691932	ERR748250	tigress-11-60-0_13s006310-2-1_lane6.screened.adapter.screened.hg19.pair.2.fq.gz
tigress-11-60-0	ERS652588	ERX691933	ERR748251	tigress-11-60-0_13s006310-3-1_lane7.screened.adapter.screened.hg19.pair.1.fq.gz
tigress-11-60-0	ERS652588	ERX691933	ERR748251	tigress-11-60-0_13s006310-3-1_lane7.screened.adapter.screened.hg19.pair.2.fq.gz
alien-11-0-0	ERS652523	ERX691940	ERR748258	alien-11-0-0_12s005629-1-1_lane2.screened.adapter.screened.hg19.single.fq.gz
alien-11-2-0	ERS652524	ERX691943	ERR748261	alien-11-2-0_12s005628-1-1_lane1.screened.adapter.screened.hg19.single.fq.gz
alien-11-2-0	ERS652524	ERX691944	ERR748262	alien-11-2-0_12s005628-1-1_lane2.screened.adapter.screened.hg19.single.fq.gz
alien-11-2-0	ERS652524	ERX691945	ERR748263	alien-11-2-0_12s005628-2-1_lane3.screened.adapter.screened.hg19.single.fq.gz
alien-11-2-0	ERS652524	ERX691946	ERR748264	alien-11-2-0_12s005628-2-1_lane5.screened.adapter.screened.hg19.single.fq.gz
alien-11-376-0	ERS652529	ERX691947	ERR748265	alien-11-376-0_13s000098-1-1_lane5.screened.adapter.screened.hg19.single.fq.gz
alien-11-376-0	ERS652529	ERX691949	ERR748267	alien-11-376-0_13s000098-2-1_lane7.screened.adapter.screened.hg19.single.fq.gz
alien-11-377-0	ERS652530	ERX691951	ERR748269	alien-11-377-0_13s000087-1-1_lane2.screened.adapter.screened.hg19.single.fq.gz
alien-11-378-0	ERS652531	ERX691953	ERR748271	alien-11-378-0_13s000049-1-1_lane5.screened.adapter.screened.hg19.single.fq.gz
alien-11-378-0	ERS652531	ERX691954	ERR748272	alien-11-378-0_13s000049-1-1_lane6.screened.adapter.screened.hg19.single.fq.gz
alien-11-378-0	ERS652531	ERX691955	ERR748273	alien-11-378-0_13s000049-2-1_lane7.screened.adapter.screened.hg19.single.fq.gz
alien-11-380-0	ERS652532	ERX691957	ERR748275	alien-11-380-0_13s000038-1-1_lane5.screened.adapter.screened.hg19.single.fq.gz
alien-11-380-0	ERS652532	ERX691958	ERR748276	alien-11-380-0_13s000038-1-1_lane6.screened.adapter.screened.hg19.single.fq.gz
alien-11-380-0	ERS652532	ERX691959	ERR748277	alien-11-380-0_13s000038-2-1_lane7.screened.adapter.screened.hg19.single.fq.gz
alien-11-380-0	ERS652532	ERX691960	ERR748278	alien-11-380-0_13s000038-2-1_lane8.screened.adapter.screened.hg19.single.fq.gz
alien-11-392-1	ERS652533	ERX691962	ERR748280	alien-11-392-1_13s000060-1-1_lane6.screened.adapter.screened.hg19.single.fq.gz
alien-11-392-1	ERS652533	ERX691963	ERR748281	alien-11-392-1_13s000060-2-1_lane7.screened.adapter.screened.hg19.single.fq.gz
alien-11-392-2	ERS652534	ERX691965	ERR748283	alien-11-392-2_13s000059-1-1_lane5.screened.adapter.screened.hg19.single.fq.gz
alien-11-392-2	ERS652534	ERX691966	ERR748284	alien-11-392-2_13s000059-1-1_lane6.screened.adapter.screened.hg19.single.fq.gz
alien-11-392-3	ERS652535	ERX691969	ERR748287	alien-11-392-3_13s000126-1-1_lane2.screened.adapter.screened.hg19.single.fq.gz
alien-11-392-3	ERS652535	ERX691971	ERR748289	alien-11-392-3_13s000126-2-1_lane2.screened.adapter.screened.hg19.single.fq.gz
alien-11-60-0	ERS652528	ERX691974	ERR748292	alien-11-60-0_12s005627-1-1_lane2.screened.adapter.screened.hg19.single.fq.gz
alien-11-60-0	ERS652528	ERX691975	ERR748293	alien-11-60-0_12s005627-2-1_lane3.screened.adapter.screened.hg19.single.fq.gz
alien-11-600-0	ERS652539	ERX691977	ERR748295	alien-11-600-0_13s004627-1-1_lane2.screened.adapter.screened.hg19.single.fq.gz
alien-11-600-0	ERS652539	ERX691979	ERR748297	alien-11-600-0_13s004627-3-1_lane5.screened.adapter.screened.hg19.single.fq.gz
alien-11-630-0	ERS652540	ERX691981	ERR748299	alien-11-630-0_13s006138-1-1_lane5.screened.adapter.screened.hg19.single.fq.gz
alien-11-630-0	ERS652540	ERX691984	ERR748302	alien-11-630-0_13s006138-4-1_lane8.screened.adapter.screened.hg19.single.fq.gz
alien-11-632-0	ERS652541	ERX691985	ERR748303	alien-11-632-0_13s006160-1-1_lane5.screened.adapter.screened.hg19.single.fq.gz
alien-11-637-0	ERS652542	ERX691989	ERR748307	alien-11-637-0_13s006147-1-1_lane5.screened.adapter.screened.hg19.single.fq.gz
alien-11-637-0	ERS652542	ERX691991	ERR748309	alien-11-637-0_13s006147-3-1_lane7.screened.adapter.screened.hg19.single.fq.gz
alien-11-7-0	ERS652525	ERX691994	ERR748312	alien-11-7-0_12s005129-2-1_lane2.screened.adapter.screened.hg19.single.fq.gz
alien-11-7-0	ERS652525	ERX691995	ERR748313	alien-11-7-0_12s005626-1-1_lane1.screened.adapter.screened.hg19.single.fq.gz
alien-11-7-0	ERS652525	ERX691996	ERR748314	alien-11-7-0_12s005626-1-1_lane2.screened.adapter.screened.hg19.single.fq.gz
alien-11-7-0	ERS652525	ERX691997	ERR748315	alien-11-7-0_12s005626-2-1_lane3.screened.adapter.screened.hg19.single.fq.gz
alien-11-773-0	ERS652543	ERX692001	ERR748319	alien-11-773-0_14s000223-3-1_lane3.screened.adapter.screened.hg19.single.fq.gz
alien-12-7-0	ERS652526	ERX692004	ERR748322	alien-12-7-0_12s005131-1-1_lane2.screened.adapter.screened.hg19.single.fq.gz
bugkiller-11-392-2	ERS652551	ERX692035	ERR748353	bugkiller-11-392-2_13s000073-1-1_lane5.screened.adapter.screened.hg19.single.fq.gz
bugkiller-11-392-2	ERS652551	ERX692037	ERR748355	bugkiller-11-392-2_13s000073-2-1_lane7.screened.adapter.screened.hg19.single.fq.gz
bugkiller-11-392-2	ERS652551	ERX692038	ERR748356	bugkiller-11-392-2_13s000073-2-1_lane8.screened.adapter.screened.hg19.single.fq.gz
bugkiller-11-392-3	ERS652552	ERX692039	ERR748357	bugkiller-11-392-3_13s000103-1-1_lane5.screened.adapter.screened.hg19.single.fq.gz
bugkiller-13-392-1	ERS652553	ERX692067	ERR748385	bugkiller-13-392-1_13s000072-1-1_lane3.screened.adapter.screened.hg19.single.fq.gz
bugkiller-13-392-2	ERS652554	ERX692071	ERR748389	bugkiller-13-392-2_13s000086-1-1_lane3.screened.adapter.screened.hg19.single.fq.gz
bugkiller-13-392-2	ERS652554	ERX692072	ERR748390	bugkiller-13-392-2_13s000086-2-1_lane2.screened.adapter.screened.hg19.single.fq.gz
bugkiller-13-392-2	ERS652554	ERX692073	ERR748391	bugkiller-13-392-2_13s000086-2-1_lane3.screened.adapter.screened.hg19.single.fq.gz
bugkiller-13-392-3	ERS652555	ERX692074	ERR748392	bugkiller-13-392-3_13s000122-1-1_lane1.screened.adapter.screened.hg19.single.fq.gz
bugkiller-13-392-3	ERS652555	ERX692076	ERR748394	bugkiller-13-392-3_13s000122-2-1_lane3.screened.adapter.screened.hg19.single.fq.gz
bugkiller-13-7-0	ERS652548	ERX692078	ERR748396	bugkiller-13-7-0_12s005133-1-1_lane2.screened.adapter.screened.hg19.single.fq.gz
bugkiller-13-7-0	ERS652548	ERX692079	ERR748397	bugkiller-13-7-0_12s005133-1-1_lane5.screened.adapter.screened.hg19.single.fq.gz
bugkiller-13-7-0	ERS652548	ERX692080	ERR748398	bugkiller-13-7-0_12s005133-2-1_lane3.screened.adapter.screened.hg19.single.fq.gz
daisy-11-0-0	ERS652589	ERX692081	ERR748399	daisy-11-0-0_13s006145-1-1_lane5.screened.adapter.screened.hg19.single.fq.gz
daisy-11-2-0	ERS652590	ERX692088	ERR748406	daisy-11-2-0_13s006312-4-1_lane8.screened.adapter.screened.hg19.single.fq.gz
daisy-11-60-0	ERS652592	ERX692092	ERR748410	daisy-11-60-0_13s007148-4-1_lane8.screened.adapter.screened.hg19.single.fq.gz
halbarad-11-0-0	ERS652579	ERX692097	ERR748415	halbarad-11-0-0_12s005635-1-1_lane1.screened.adapter.screened.hg19.single.fq.gz
halbarad-11-0-0	ERS652579	ERX692099	ERR748417	halbarad-11-0-0_12s005635-2-1_lane3.screened.adapter.screened.hg19.single.fq.gz
alien-13-7-0	ERS652527	ERX692019	ERR748337	alien-13-7-0_12s005130-1-1_lane1.screened.adapter.screened.hg19.single.fq.gz
bugkiller-11-0-0	ERS652544	ERX692025	ERR748343	bugkiller-11-0-0_12s005632-2-1_lane3.screened.adapter.screened.hg19.single.fq.gz
bugkiller-11-0-0	ERS652544	ERX692026	ERR748344	bugkiller-11-0-0_12s005632-2-1_lane5.screened.adapter.screened.hg19.single.fq.gz
bugkiller-11-2-0	ERS652545	ERX692027	ERR748345	bugkiller-11-2-0_12s005631-1-1_lane1.screened.adapter.screened.hg19.single.fq.gz
bugkiller-11-2-0	ERS652545	ERX692030	ERR748348	bugkiller-11-2-0_12s005631-2-1_lane5.screened.adapter.screened.hg19.single.fq.gz
bugkiller-11-392-1	ERS652550	ERX692031	ERR748349	bugkiller-11-392-1_13s000070-1-1_lane5.screened.adapter.screened.hg19.single.fq.gz
bugkiller-11-392-1	ERS652550	ERX692032	ERR748350	bugkiller-11-392-1_13s000070-1-1_lane6.screened.adapter.screened.hg19.single.fq.gz
halbarad-11-7-0	ERS652581	ERX692112	ERR748430	halbarad-11-7-0_12s005634-2-1_lane5.screened.adapter.screened.hg19.single.fq.gz
alien-13-392-1	ERS652536	ERX691725	ERR748043	alien-13-392-1_13s000093-2-1_lane8.screened.adapter.screened.hg19.pair.1.fq.gz
alien-13-392-1	ERS652536	ERX691725	ERR748043	alien-13-392-1_13s000093-2-1_lane8.screened.adapter.screened.hg19.pair.2.fq.gz
alien-13-392-2	ERS652537	ERX691727	ERR748045	alien-13-392-2_13s000109-1-1_lane6.screened.adapter.screened.hg19.pair.1.fq.gz
alien-13-392-2	ERS652537	ERX691727	ERR748045	alien-13-392-2_13s000109-1-1_lane6.screened.adapter.screened.hg19.pair.2.fq.gz
alien-13-392-2	ERS652537	ERX691728	ERR748046	alien-13-392-2_13s000109-2-1_lane7.screened.adapter.screened.hg19.pair.1.fq.gz
alien-13-392-2	ERS652537	ERX691728	ERR748046	alien-13-392-2_13s000109-2-1_lane7.screened.adapter.screened.hg19.pair.2.fq.gz
alien-13-392-3	ERS652538	ERX691730	ERR748048	alien-13-392-3_13s000088-1-1_lane5.screened.adapter.screened.hg19.pair.1.fq.gz
alien-13-392-3	ERS652538	ERX691730	ERR748048	alien-13-392-3_13s000088-1-1_lane5.screened.adapter.screened.hg19.pair.2.fq.gz
alien-13-392-3	ERS652538	ERX691732	ERR748050	alien-13-392-3_13s000088-2-1_lane7.screened.adapter.screened.hg19.pair.1.fq.gz
alien-13-392-3	ERS652538	ERX691732	ERR748050	alien-13-392-3_13s000088-2-1_lane7.screened.adapter.screened.hg19.pair.2.fq.gz
alien-13-7-0	ERS652527	ERX691734	ERR748052	alien-13-7-0_12s005130-1-1_lane1.screened.adapter.screened.hg19.pair.1.fq.gz
alien-13-7-0	ERS652527	ERX691734	ERR748052	alien-13-7-0_12s005130-1-1_lane1.screened.adapter.screened.hg19.pair.2.fq.gz
alien-13-7-0	ERS652527	ERX691735	ERR748053	alien-13-7-0_12s005130-1-1_lane2.screened.adapter.screened.hg19.pair.1.fq.gz
alien-13-7-0	ERS652527	ERX691735	ERR748053	alien-13-7-0_12s005130-1-1_lane2.screened.adapter.screened.hg19.pair.2.fq.gz
alien-13-7-0	ERS652527	ERX691737	ERR748055	alien-13-7-0_12s005130-2-1_lane3.screened.adapter.screened.hg19.pair.1.fq.gz
alien-13-7-0	ERS652527	ERX691737	ERR748055	alien-13-7-0_12s005130-2-1_lane3.screened.adapter.screened.hg19.pair.2.fq.gz
bugkiller-11-0-0	ERS652544	ERX691741	ERR748059	bugkiller-11-0-0_12s005632-2-1_lane5.screened.adapter.screened.hg19.pair.1.fq.gz
bugkiller-11-0-0	ERS652544	ERX691741	ERR748059	bugkiller-11-0-0_12s005632-2-1_lane5.screened.adapter.screened.hg19.pair.2.fq.gz
bugkiller-11-392-1	ERS652550	ERX691748	ERR748066	bugkiller-11-392-1_13s000070-2-1_lane7.screened.adapter.screened.hg19.pair.1.fq.gz
bugkiller-11-392-1	ERS652550	ERX691748	ERR748066	bugkiller-11-392-1_13s000070-2-1_lane7.screened.adapter.screened.hg19.pair.2.fq.gz
bugkiller-11-392-2	ERS652551	ERX691750	ERR748068	bugkiller-11-392-2_13s000073-1-1_lane5.screened.adapter.screened.hg19.pair.1.fq.gz
bugkiller-11-392-2	ERS652551	ERX691750	ERR748068	bugkiller-11-392-2_13s000073-1-1_lane5.screened.adapter.screened.hg19.pair.2.fq.gz
bugkiller-11-60-0	ERS652549	ERX691758	ERR748076	bugkiller-11-60-0_12s005630-1-1_lane1.screened.adapter.screened.hg19.pair.1.fq.gz
bugkiller-11-60-0	ERS652549	ERX691758	ERR748076	bugkiller-11-60-0_12s005630-1-1_lane1.screened.adapter.screened.hg19.pair.2.fq.gz
bugkiller-11-60-0	ERS652549	ERX691760	ERR748078	bugkiller-11-60-0_12s005630-2-1_lane3.screened.adapter.screened.hg19.pair.1.fq.gz
bugkiller-11-60-0	ERS652549	ERX691760	ERR748078	bugkiller-11-60-0_12s005630-2-1_lane3.screened.adapter.screened.hg19.pair.2.fq.gz
bugkiller-11-600-0	ERS652556	ERX691762	ERR748080	bugkiller-11-600-0_13s005350-1-1_lane5.screened.adapter.screened.hg19.pair.1.fq.gz
bugkiller-11-600-0	ERS652556	ERX691762	ERR748080	bugkiller-11-600-0_13s005350-1-1_lane5.screened.adapter.screened.hg19.pair.2.fq.gz
bugkiller-11-7-0	ERS652546	ERX691767	ERR748085	bugkiller-11-7-0_12s005132-1-1_lane1.screened.adapter.screened.hg19.pair.1.fq.gz
bugkiller-11-7-0	ERS652546	ERX691767	ERR748085	bugkiller-11-7-0_12s005132-1-1_lane1.screened.adapter.screened.hg19.pair.2.fq.gz
bugkiller-11-7-0	ERS652546	ERX691768	ERR748086	bugkiller-11-7-0_12s005132-2-1_lane2.screened.adapter.screened.hg19.pair.1.fq.gz
bugkiller-11-7-0	ERS652546	ERX691768	ERR748086	bugkiller-11-7-0_12s005132-2-1_lane2.screened.adapter.screened.hg19.pair.2.fq.gz
bugkiller-11-7-0	ERS652546	ERX691770	ERR748088	bugkiller-11-7-0_12s005633-1-1_lane2.screened.adapter.screened.hg19.pair.1.fq.gz
bugkiller-11-7-0	ERS652546	ERX691770	ERR748088	bugkiller-11-7-0_12s005633-1-1_lane2.screened.adapter.screened.hg19.pair.2.fq.gz
bugkiller-11-773-0	ERS652557	ERX691774	ERR748092	bugkiller-11-773-0_14s000224-2-1_lane2.screened.adapter.screened.hg19.pair.1.fq.gz
bugkiller-11-773-0	ERS652557	ERX691774	ERR748092	bugkiller-11-773-0_14s000224-2-1_lane2.screened.adapter.screened.hg19.pair.2.fq.gz
bugkiller-11-773-0	ERS652557	ERX691775	ERR748093	bugkiller-11-773-0_14s000224-3-1_lane3.screened.adapter.screened.hg19.pair.1.fq.gz
bugkiller-11-773-0	ERS652557	ERX691775	ERR748093	bugkiller-11-773-0_14s000224-3-1_lane3.screened.adapter.screened.hg19.pair.2.fq.gz
bugkiller-11-773-0	ERS652557	ERX691776	ERR748094	bugkiller-11-773-0_14s000224-4-1_lane5.screened.adapter.screened.hg19.pair.1.fq.gz
bugkiller-11-773-0	ERS652557	ERX691776	ERR748094	bugkiller-11-773-0_14s000224-4-1_lane5.screened.adapter.screened.hg19.pair.2.fq.gz
bugkiller-12-7-0	ERS652547	ERX691777	ERR748095	bugkiller-12-7-0_12s005134-1-1_lane1.screened.adapter.screened.hg19.pair.1.fq.gz
bugkiller-12-7-0	ERS652547	ERX691777	ERR748095	bugkiller-12-7-0_12s005134-1-1_lane1.screened.adapter.screened.hg19.pair.2.fq.gz
bugkiller-12-7-0	ERS652547	ERX691778	ERR748096	bugkiller-12-7-0_12s005134-1-1_lane2.screened.adapter.screened.hg19.pair.1.fq.gz
bugkiller-12-7-0	ERS652547	ERX691778	ERR748096	bugkiller-12-7-0_12s005134-1-1_lane2.screened.adapter.screened.hg19.pair.2.fq.gz
bugkiller-12-7-0	ERS652547	ERX691780	ERR748098	bugkiller-12-7-0_12s005134-2-1_lane3.screened.adapter.screened.hg19.pair.1.fq.gz
bugkiller-12-7-0	ERS652547	ERX691780	ERR748098	bugkiller-12-7-0_12s005134-2-1_lane3.screened.adapter.screened.hg19.pair.2.fq.gz
bugkiller-13-392-2	ERS652554	ERX691785	ERR748103	bugkiller-13-392-2_13s000086-1-1_lane2.screened.adapter.screened.hg19.pair.1.fq.gz
bugkiller-13-392-2	ERS652554	ERX691785	ERR748103	bugkiller-13-392-2_13s000086-1-1_lane2.screened.adapter.screened.hg19.pair.2.fq.gz
bugkiller-13-392-2	ERS652554	ERX691786	ERR748104	bugkiller-13-392-2_13s000086-1-1_lane3.screened.adapter.screened.hg19.pair.1.fq.gz
bugkiller-13-392-2	ERS652554	ERX691786	ERR748104	bugkiller-13-392-2_13s000086-1-1_lane3.screened.adapter.screened.hg19.pair.2.fq.gz
bugkiller-13-392-3	ERS652555	ERX691789	ERR748107	bugkiller-13-392-3_13s000122-1-1_lane1.screened.adapter.screened.hg19.pair.1.fq.gz
bugkiller-13-392-3	ERS652555	ERX691789	ERR748107	bugkiller-13-392-3_13s000122-1-1_lane1.screened.adapter.screened.hg19.pair.2.fq.gz
bugkiller-13-392-3	ERS652555	ERX691790	ERR748108	bugkiller-13-392-3_13s000122-2-1_lane1.screened.adapter.screened.hg19.pair.1.fq.gz
bugkiller-13-392-3	ERS652555	ERX691790	ERR748108	bugkiller-13-392-3_13s000122-2-1_lane1.screened.adapter.screened.hg19.pair.2.fq.gz
bugkiller-13-7-0	ERS652548	ERX691795	ERR748113	bugkiller-13-7-0_12s005133-2-1_lane3.screened.adapter.screened.hg19.pair.1.fq.gz
bugkiller-13-7-0	ERS652548	ERX691795	ERR748113	bugkiller-13-7-0_12s005133-2-1_lane3.screened.adapter.screened.hg19.pair.2.fq.gz
daisy-11-0-0	ERS652589	ERX691797	ERR748115	daisy-11-0-0_13s006145-2-1_lane6.screened.adapter.screened.hg19.pair.1.fq.gz
daisy-11-0-0	ERS652589	ERX691797	ERR748115	daisy-11-0-0_13s006145-2-1_lane6.screened.adapter.screened.hg19.pair.2.fq.gz
daisy-11-2-0	ERS652590	ERX691802	ERR748120	daisy-11-2-0_13s006312-3-1_lane7.screened.adapter.screened.hg19.pair.1.fq.gz
daisy-11-2-0	ERS652590	ERX691802	ERR748120	daisy-11-2-0_13s006312-3-1_lane7.screened.adapter.screened.hg19.pair.2.fq.gz
daisy-11-2-0	ERS652590	ERX691803	ERR748121	daisy-11-2-0_13s006312-4-1_lane8.screened.adapter.screened.hg19.pair.1.fq.gz
daisy-11-2-0	ERS652590	ERX691803	ERR748121	daisy-11-2-0_13s006312-4-1_lane8.screened.adapter.screened.hg19.pair.2.fq.gz
daisy-11-7-0	ERS652591	ERX691811	ERR748129	daisy-11-7-0_13s006308-4-1_lane8.screened.adapter.screened.hg19.pair.1.fq.gz
daisy-11-7-0	ERS652591	ERX691811	ERR748129	daisy-11-7-0_13s006308-4-1_lane8.screened.adapter.screened.hg19.pair.2.fq.gz
halbarad-11-392-0	ERS652584	ERX691818	ERR748136	halbarad-11-392-0_13s003200-1-1_lane5.screened.adapter.screened.hg19.pair.1.fq.gz
halbarad-11-392-0	ERS652584	ERX691818	ERR748136	halbarad-11-392-0_13s003200-1-1_lane5.screened.adapter.screened.hg19.pair.2.fq.gz
halbarad-11-392-0	ERS652584	ERX691821	ERR748139	halbarad-11-392-0_13s003200-2-1_lane8.screened.adapter.screened.hg19.pair.1.fq.gz
halbarad-11-392-0	ERS652584	ERX691821	ERR748139	halbarad-11-392-0_13s003200-2-1_lane8.screened.adapter.screened.hg19.pair.2.fq.gz
halbarad-11-7-0	ERS652581	ERX691826	ERR748144	halbarad-11-7-0_12s005634-2-1_lane3.screened.adapter.screened.hg19.pair.1.fq.gz
halbarad-11-7-0	ERS652581	ERX691826	ERR748144	halbarad-11-7-0_12s005634-2-1_lane3.screened.adapter.screened.hg19.pair.2.fq.gz
halbarad-11-7-0	ERS652581	ERX691827	ERR748145	halbarad-11-7-0_12s005634-2-1_lane5.screened.adapter.screened.hg19.pair.1.fq.gz
halbarad-11-7-0	ERS652581	ERX691827	ERR748145	halbarad-11-7-0_12s005634-2-1_lane5.screened.adapter.screened.hg19.pair.2.fq.gz
halbarad-12-7-0	ERS652582	ERX691828	ERR748146	halbarad-12-7-0_12s005128-1-1_lane1.screened.adapter.screened.hg19.pair.1.fq.gz
halbarad-12-7-0	ERS652582	ERX691828	ERR748146	halbarad-12-7-0_12s005128-1-1_lane1.screened.adapter.screened.hg19.pair.2.fq.gz
halbarad-12-7-0	ERS652582	ERX691830	ERR748148	halbarad-12-7-0_12s005128-1-1_lane5.screened.adapter.screened.hg19.pair.1.fq.gz
halbarad-12-7-0	ERS652582	ERX691830	ERR748148	halbarad-12-7-0_12s005128-1-1_lane5.screened.adapter.screened.hg19.pair.2.fq.gz
halbarad-13-7-0	ERS652583	ERX691835	ERR748153	halbarad-13-7-0_12s005127-2-1_lane3.screened.adapter.screened.hg19.pair.1.fq.gz
halbarad-13-7-0	ERS652583	ERX691835	ERR748153	halbarad-13-7-0_12s005127-2-1_lane3.screened.adapter.screened.hg19.pair.2.fq.gz
peacemaker-11-0-0	ERS652558	ERX691837	ERR748155	peacemaker-11-0-0_12s005638-1-1_lane7.screened.adapter.screened.hg19.pair.1.fq.gz
peacemaker-11-0-0	ERS652558	ERX691837	ERR748155	peacemaker-11-0-0_12s005638-1-1_lane7.screened.adapter.screened.hg19.pair.2.fq.gz
peacemaker-11-0-0	ERS652558	ERX691838	ERR748156	peacemaker-11-0-0_12s005638-2-1_lane8.screened.adapter.screened.hg19.pair.1.fq.gz
peacemaker-11-0-0	ERS652558	ERX691838	ERR748156	peacemaker-11-0-0_12s005638-2-1_lane8.screened.adapter.screened.hg19.pair.2.fq.gz
peacemaker-11-2-0	ERS652559	ERX691841	ERR748159	peacemaker-11-2-0_12s005640-2-1_lane3.screened.adapter.screened.hg19.pair.1.fq.gz
peacemaker-11-2-0	ERS652559	ERX691841	ERR748159	peacemaker-11-2-0_12s005640-2-1_lane3.screened.adapter.screened.hg19.pair.2.fq.gz
peacemaker-11-392-1	ERS652564	ERX691844	ERR748162	peacemaker-11-392-1_13s000121-1-1_lane3.screened.adapter.screened.hg19.pair.1.fq.gz
peacemaker-11-392-1	ERS652564	ERX691844	ERR748162	peacemaker-11-392-1_13s000121-1-1_lane3.screened.adapter.screened.hg19.pair.2.fq.gz
peacemaker-11-392-2	ERS652565	ERX691847	ERR748165	peacemaker-11-392-2_13s000084-1-1_lane1.screened.adapter.screened.hg19.pair.1.fq.gz
peacemaker-11-392-2	ERS652565	ERX691847	ERR748165	peacemaker-11-392-2_13s000084-1-1_lane1.screened.adapter.screened.hg19.pair.2.fq.gz
peacemaker-11-392-3	ERS652566	ERX691852	ERR748170	peacemaker-11-392-3_13s000041-1-1_lane6.screened.adapter.screened.hg19.pair.1.fq.gz
peacemaker-11-392-3	ERS652566	ERX691852	ERR748170	peacemaker-11-392-3_13s000041-1-1_lane6.screened.adapter.screened.hg19.pair.2.fq.gz
peacemaker-11-392-3	ERS652566	ERX691854	ERR748172	peacemaker-11-392-3_13s000041-2-1_lane8.screened.adapter.screened.hg19.pair.1.fq.gz
peacemaker-11-392-3	ERS652566	ERX691854	ERR748172	peacemaker-11-392-3_13s000041-2-1_lane8.screened.adapter.screened.hg19.pair.2.fq.gz
peacemaker-11-60-0	ERS652563	ERX691855	ERR748173	peacemaker-11-60-0_12s005641-1-1_lane6.screened.adapter.screened.hg19.pair.1.fq.gz
peacemaker-11-60-0	ERS652563	ERX691855	ERR748173	peacemaker-11-60-0_12s005641-1-1_lane6.screened.adapter.screened.hg19.pair.2.fq.gz
peacemaker-11-60-0	ERS652563	ERX691857	ERR748175	peacemaker-11-60-0_12s005641-2-1_lane8.screened.adapter.screened.hg19.pair.1.fq.gz
peacemaker-11-60-0	ERS652563	ERX691857	ERR748175	peacemaker-11-60-0_12s005641-2-1_lane8.screened.adapter.screened.hg19.pair.2.fq.gz
peacemaker-11-600-0	ERS652570	ERX691859	ERR748177	peacemaker-11-600-0_13s006146-2-1_lane6.screened.adapter.screened.hg19.pair.1.fq.gz
peacemaker-11-600-0	ERS652570	ERX691859	ERR748177	peacemaker-11-600-0_13s006146-2-1_lane6.screened.adapter.screened.hg19.pair.2.fq.gz
peacemaker-11-600-0	ERS652570	ERX691860	ERR748178	peacemaker-11-600-0_13s006146-3-1_lane7.screened.adapter.screened.hg19.pair.1.fq.gz
peacemaker-11-600-0	ERS652570	ERX691860	ERR748178	peacemaker-11-600-0_13s006146-3-1_lane7.screened.adapter.screened.hg19.pair.2.fq.gz
alien-11-60-0	ERS652528	ERX691973	ERR748291	alien-11-60-0_12s005627-1-1_lane1.screened.adapter.screened.hg19.single.fq.gz
alien-11-60-0	ERS652528	ERX691976	ERR748294	alien-11-60-0_12s005627-2-1_lane5.screened.adapter.screened.hg19.single.fq.gz
alien-11-600-0	ERS652539	ERX691978	ERR748296	alien-11-600-0_13s004627-2-1_lane3.screened.adapter.screened.hg19.single.fq.gz
alien-11-630-0	ERS652540	ERX691982	ERR748300	alien-11-630-0_13s006138-2-1_lane6.screened.adapter.screened.hg19.single.fq.gz
alien-11-630-0	ERS652540	ERX691983	ERR748301	alien-11-630-0_13s006138-3-1_lane7.screened.adapter.screened.hg19.single.fq.gz
alien-11-632-0	ERS652541	ERX691988	ERR748306	alien-11-632-0_13s006160-4-1_lane8.screened.adapter.screened.hg19.single.fq.gz
alien-11-637-0	ERS652542	ERX691990	ERR748308	alien-11-637-0_13s006147-2-1_lane6.screened.adapter.screened.hg19.single.fq.gz
alien-11-637-0	ERS652542	ERX691992	ERR748310	alien-11-637-0_13s006147-4-1_lane8.screened.adapter.screened.hg19.single.fq.gz
alien-11-7-0	ERS652525	ERX691993	ERR748311	alien-11-7-0_12s005129-1-1_lane1.screened.adapter.screened.hg19.single.fq.gz
alien-11-7-0	ERS652525	ERX691998	ERR748316	alien-11-7-0_12s005626-2-1_lane5.screened.adapter.screened.hg19.single.fq.gz
alien-11-773-0	ERS652543	ERX691999	ERR748317	alien-11-773-0_14s000223-1-1_lane1.screened.adapter.screened.hg19.single.fq.gz
alien-11-773-0	ERS652543	ERX692000	ERR748318	alien-11-773-0_14s000223-2-1_lane2.screened.adapter.screened.hg19.single.fq.gz
alien-11-773-0	ERS652543	ERX692002	ERR748320	alien-11-773-0_14s000223-4-1_lane5.screened.adapter.screened.hg19.single.fq.gz
alien-12-7-0	ERS652526	ERX692003	ERR748321	alien-12-7-0_12s005131-1-1_lane1.screened.adapter.screened.hg19.single.fq.gz
alien-12-7-0	ERS652526	ERX692006	ERR748324	alien-12-7-0_12s005131-2-1_lane3.screened.adapter.screened.hg19.single.fq.gz
alien-13-392-1	ERS652536	ERX692009	ERR748327	alien-13-392-1_13s000093-2-1_lane7.screened.adapter.screened.hg19.single.fq.gz
alien-13-392-1	ERS652536	ERX692010	ERR748328	alien-13-392-1_13s000093-2-1_lane8.screened.adapter.screened.hg19.single.fq.gz
alien-13-392-2	ERS652537	ERX692012	ERR748330	alien-13-392-2_13s000109-1-1_lane6.screened.adapter.screened.hg19.single.fq.gz
alien-13-392-2	ERS652537	ERX692013	ERR748331	alien-13-392-2_13s000109-2-1_lane7.screened.adapter.screened.hg19.single.fq.gz
alien-13-392-3	ERS652538	ERX692017	ERR748335	alien-13-392-3_13s000088-2-1_lane7.screened.adapter.screened.hg19.single.fq.gz
tigress-11-0-0	ERS652585	ERX692210	ERR748528	tigress-11-0-0_13s006309-4-1_lane8.screened.adapter.screened.hg19.single.fq.gz
tigress-11-2-0	ERS652586	ERX692211	ERR748529	tigress-11-2-0_13s007457-1-1_lane5.screened.adapter.screened.hg19.single.fq.gz
tigress-11-2-0	ERS652586	ERX692212	ERR748530	tigress-11-2-0_13s007457-1-2_lane8.screened.adapter.screened.hg19.single.fq.gz
tigress-11-2-0	ERS652586	ERX692213	ERR748531	tigress-11-2-0_13s007457-2-1_lane6.screened.adapter.screened.hg19.single.fq.gz
tigress-11-2-0	ERS652586	ERX692214	ERR748532	tigress-11-2-0_13s007457-3-1_lane7.screened.adapter.screened.hg19.single.fq.gz
tigress-11-2-0	ERS652586	ERX692215	ERR748533	tigress-11-2-0_13s007457-4-1_lane8.screened.adapter.screened.hg19.single.fq.gz
tigress-11-60-0	ERS652588	ERX692216	ERR748534	tigress-11-60-0_13s006310-1-1_lane5.screened.adapter.screened.hg19.single.fq.gz
tigress-11-60-0	ERS652588	ERX692217	ERR748535	tigress-11-60-0_13s006310-2-1_lane6.screened.adapter.screened.hg19.single.fq.gz
tigress-11-60-0	ERS652588	ERX692218	ERR748536	tigress-11-60-0_13s006310-3-1_lane7.screened.adapter.screened.hg19.single.fq.gz
tigress-11-60-0	ERS652588	ERX692219	ERR748537	tigress-11-60-0_13s006310-4-1_lane8.screened.adapter.screened.hg19.single.fq.gz
tigress-11-7-0	ERS652587	ERX692220	ERR748538	tigress-11-7-0_13s006311-1-1_lane5.screened.adapter.screened.hg19.single.fq.gz
tigress-11-7-0	ERS652587	ERX692221	ERR748539	tigress-11-7-0_13s006311-2-1_lane6.screened.adapter.screened.hg19.single.fq.gz
tigress-11-7-0	ERS652587	ERX692222	ERR748540	tigress-11-7-0_13s006311-3-1_lane7.screened.adapter.screened.hg19.single.fq.gz
tigress-11-7-0	ERS652587	ERX692223	ERR748541	tigress-11-7-0_13s006311-4-1_lane8.screened.adapter.screened.hg19.single.fq.gz
alien-11-773-0	ERS652543	ERX691715	ERR748033	alien-11-773-0_14s000223-2-1_lane2.screened.adapter.screened.hg19.pair.1.fq.gz
alien-11-773-0	ERS652543	ERX691715	ERR748033	alien-11-773-0_14s000223-2-1_lane2.screened.adapter.screened.hg19.pair.2.fq.gz
alien-11-773-0	ERS652543	ERX691717	ERR748035	alien-11-773-0_14s000223-4-1_lane5.screened.adapter.screened.hg19.pair.1.fq.gz
alien-11-773-0	ERS652543	ERX691717	ERR748035	alien-11-773-0_14s000223-4-1_lane5.screened.adapter.screened.hg19.pair.2.fq.gz
alien-12-7-0	ERS652526	ERX691719	ERR748037	alien-12-7-0_12s005131-1-1_lane2.screened.adapter.screened.hg19.pair.1.fq.gz
alien-12-7-0	ERS652526	ERX691719	ERR748037	alien-12-7-0_12s005131-1-1_lane2.screened.adapter.screened.hg19.pair.2.fq.gz
alien-13-392-1	ERS652536	ERX691722	ERR748040	alien-13-392-1_13s000093-1-1_lane5.screened.adapter.screened.hg19.pair.1.fq.gz
alien-13-392-1	ERS652536	ERX691722	ERR748040	alien-13-392-1_13s000093-1-1_lane5.screened.adapter.screened.hg19.pair.2.fq.gz
alien-13-7-0	ERS652527	ERX691736	ERR748054	alien-13-7-0_12s005130-1-1_lane5.screened.adapter.screened.hg19.pair.1.fq.gz
alien-13-7-0	ERS652527	ERX691736	ERR748054	alien-13-7-0_12s005130-1-1_lane5.screened.adapter.screened.hg19.pair.2.fq.gz
bugkiller-11-0-0	ERS652544	ERX691738	ERR748056	bugkiller-11-0-0_12s005632-1-1_lane1.screened.adapter.screened.hg19.pair.1.fq.gz
bugkiller-11-0-0	ERS652544	ERX691738	ERR748056	bugkiller-11-0-0_12s005632-1-1_lane1.screened.adapter.screened.hg19.pair.2.fq.gz
bugkiller-11-0-0	ERS652544	ERX691739	ERR748057	bugkiller-11-0-0_12s005632-1-1_lane2.screened.adapter.screened.hg19.pair.1.fq.gz
bugkiller-11-0-0	ERS652544	ERX691739	ERR748057	bugkiller-11-0-0_12s005632-1-1_lane2.screened.adapter.screened.hg19.pair.2.fq.gz
bugkiller-11-0-0	ERS652544	ERX691740	ERR748058	bugkiller-11-0-0_12s005632-2-1_lane3.screened.adapter.screened.hg19.pair.1.fq.gz
bugkiller-11-0-0	ERS652544	ERX691740	ERR748058	bugkiller-11-0-0_12s005632-2-1_lane3.screened.adapter.screened.hg19.pair.2.fq.gz
bugkiller-11-2-0	ERS652545	ERX691742	ERR748060	bugkiller-11-2-0_12s005631-1-1_lane1.screened.adapter.screened.hg19.pair.1.fq.gz
bugkiller-11-2-0	ERS652545	ERX691742	ERR748060	bugkiller-11-2-0_12s005631-1-1_lane1.screened.adapter.screened.hg19.pair.2.fq.gz
bugkiller-11-2-0	ERS652545	ERX691743	ERR748061	bugkiller-11-2-0_12s005631-1-1_lane2.screened.adapter.screened.hg19.pair.1.fq.gz
bugkiller-11-2-0	ERS652545	ERX691743	ERR748061	bugkiller-11-2-0_12s005631-1-1_lane2.screened.adapter.screened.hg19.pair.2.fq.gz
bugkiller-11-2-0	ERS652545	ERX691744	ERR748062	bugkiller-11-2-0_12s005631-2-1_lane3.screened.adapter.screened.hg19.pair.1.fq.gz
bugkiller-11-2-0	ERS652545	ERX691744	ERR748062	bugkiller-11-2-0_12s005631-2-1_lane3.screened.adapter.screened.hg19.pair.2.fq.gz
bugkiller-11-2-0	ERS652545	ERX691745	ERR748063	bugkiller-11-2-0_12s005631-2-1_lane5.screened.adapter.screened.hg19.pair.1.fq.gz
bugkiller-11-2-0	ERS652545	ERX691745	ERR748063	bugkiller-11-2-0_12s005631-2-1_lane5.screened.adapter.screened.hg19.pair.2.fq.gz
bugkiller-11-392-1	ERS652550	ERX691747	ERR748065	bugkiller-11-392-1_13s000070-1-1_lane6.screened.adapter.screened.hg19.pair.1.fq.gz
bugkiller-11-392-1	ERS652550	ERX691747	ERR748065	bugkiller-11-392-1_13s000070-1-1_lane6.screened.adapter.screened.hg19.pair.2.fq.gz
bugkiller-11-60-0	ERS652549	ERX691759	ERR748077	bugkiller-11-60-0_12s005630-1-1_lane2.screened.adapter.screened.hg19.pair.1.fq.gz
bugkiller-11-60-0	ERS652549	ERX691759	ERR748077	bugkiller-11-60-0_12s005630-1-1_lane2.screened.adapter.screened.hg19.pair.2.fq.gz
bugkiller-11-7-0	ERS652546	ERX691769	ERR748087	bugkiller-11-7-0_12s005633-1-1_lane1.screened.adapter.screened.hg19.pair.1.fq.gz
bugkiller-11-7-0	ERS652546	ERX691769	ERR748087	bugkiller-11-7-0_12s005633-1-1_lane1.screened.adapter.screened.hg19.pair.2.fq.gz
bugkiller-11-7-0	ERS652546	ERX691771	ERR748089	bugkiller-11-7-0_12s005633-2-1_lane3.screened.adapter.screened.hg19.pair.1.fq.gz
bugkiller-11-7-0	ERS652546	ERX691771	ERR748089	bugkiller-11-7-0_12s005633-2-1_lane3.screened.adapter.screened.hg19.pair.2.fq.gz
bugkiller-11-7-0	ERS652546	ERX691772	ERR748090	bugkiller-11-7-0_12s005633-2-1_lane5.screened.adapter.screened.hg19.pair.1.fq.gz
bugkiller-11-7-0	ERS652546	ERX691772	ERR748090	bugkiller-11-7-0_12s005633-2-1_lane5.screened.adapter.screened.hg19.pair.2.fq.gz
bugkiller-11-773-0	ERS652557	ERX691773	ERR748091	bugkiller-11-773-0_14s000224-1-1_lane1.screened.adapter.screened.hg19.pair.1.fq.gz
bugkiller-11-773-0	ERS652557	ERX691773	ERR748091	bugkiller-11-773-0_14s000224-1-1_lane1.screened.adapter.screened.hg19.pair.2.fq.gz
bugkiller-12-7-0	ERS652547	ERX691779	ERR748097	bugkiller-12-7-0_12s005134-1-1_lane5.screened.adapter.screened.hg19.pair.1.fq.gz
bugkiller-12-7-0	ERS652547	ERX691779	ERR748097	bugkiller-12-7-0_12s005134-1-1_lane5.screened.adapter.screened.hg19.pair.2.fq.gz
bugkiller-13-392-1	ERS652553	ERX691781	ERR748099	bugkiller-13-392-1_13s000072-1-1_lane2.screened.adapter.screened.hg19.pair.1.fq.gz
bugkiller-13-392-1	ERS652553	ERX691781	ERR748099	bugkiller-13-392-1_13s000072-1-1_lane2.screened.adapter.screened.hg19.pair.2.fq.gz
bugkiller-13-392-1	ERS652553	ERX691784	ERR748102	bugkiller-13-392-1_13s000072-2-1_lane3.screened.adapter.screened.hg19.pair.1.fq.gz
bugkiller-13-392-1	ERS652553	ERX691784	ERR748102	bugkiller-13-392-1_13s000072-2-1_lane3.screened.adapter.screened.hg19.pair.2.fq.gz
bugkiller-13-392-2	ERS652554	ERX691787	ERR748105	bugkiller-13-392-2_13s000086-2-1_lane2.screened.adapter.screened.hg19.pair.1.fq.gz
bugkiller-13-392-2	ERS652554	ERX691787	ERR748105	bugkiller-13-392-2_13s000086-2-1_lane2.screened.adapter.screened.hg19.pair.2.fq.gz
bugkiller-13-392-2	ERS652554	ERX691788	ERR748106	bugkiller-13-392-2_13s000086-2-1_lane3.screened.adapter.screened.hg19.pair.1.fq.gz
bugkiller-13-392-2	ERS652554	ERX691788	ERR748106	bugkiller-13-392-2_13s000086-2-1_lane3.screened.adapter.screened.hg19.pair.2.fq.gz
halbarad-11-0-0	ERS652579	ERX691813	ERR748131	halbarad-11-0-0_12s005635-1-1_lane2.screened.adapter.screened.hg19.pair.1.fq.gz
halbarad-11-0-0	ERS652579	ERX691813	ERR748131	halbarad-11-0-0_12s005635-1-1_lane2.screened.adapter.screened.hg19.pair.2.fq.gz
halbarad-11-2-0	ERS652580	ERX691816	ERR748134	halbarad-11-2-0_12s005636-1-1_lane6.screened.adapter.screened.hg19.pair.1.fq.gz
halbarad-11-2-0	ERS652580	ERX691816	ERR748134	halbarad-11-2-0_12s005636-1-1_lane6.screened.adapter.screened.hg19.pair.2.fq.gz
peacemaker-11-7-0	ERS652560	ERX691862	ERR748180	peacemaker-11-7-0_12s005138-1-1_lane1.screened.adapter.screened.hg19.pair.1.fq.gz
peacemaker-11-7-0	ERS652560	ERX691862	ERR748180	peacemaker-11-7-0_12s005138-1-1_lane1.screened.adapter.screened.hg19.pair.2.fq.gz
peacemaker-11-7-0	ERS652560	ERX691863	ERR748181	peacemaker-11-7-0_12s005138-1-1_lane2.screened.adapter.screened.hg19.pair.1.fq.gz
peacemaker-11-7-0	ERS652560	ERX691863	ERR748181	peacemaker-11-7-0_12s005138-1-1_lane2.screened.adapter.screened.hg19.pair.2.fq.gz
peacemaker-11-7-0	ERS652560	ERX691865	ERR748183	peacemaker-11-7-0_12s005138-2-1_lane3.screened.adapter.screened.hg19.pair.1.fq.gz
peacemaker-11-7-0	ERS652560	ERX691865	ERR748183	peacemaker-11-7-0_12s005138-2-1_lane3.screened.adapter.screened.hg19.pair.2.fq.gz
peacemaker-11-7-0	ERS652560	ERX691868	ERR748186	peacemaker-11-7-0_12s005639-2-1_lane8.screened.adapter.screened.hg19.pair.1.fq.gz
peacemaker-11-7-0	ERS652560	ERX691868	ERR748186	peacemaker-11-7-0_12s005639-2-1_lane8.screened.adapter.screened.hg19.pair.2.fq.gz
peacemaker-11-773-0	ERS652571	ERX691872	ERR748190	peacemaker-11-773-0_14s000221-4-1_lane5.screened.adapter.screened.hg19.pair.1.fq.gz
peacemaker-11-773-0	ERS652571	ERX691872	ERR748190	peacemaker-11-773-0_14s000221-4-1_lane5.screened.adapter.screened.hg19.pair.2.fq.gz
peacemaker-12-7-0	ERS652561	ERX691873	ERR748191	peacemaker-12-7-0_12s005140-1-1_lane1.screened.adapter.screened.hg19.pair.1.fq.gz
peacemaker-12-7-0	ERS652561	ERX691873	ERR748191	peacemaker-12-7-0_12s005140-1-1_lane1.screened.adapter.screened.hg19.pair.2.fq.gz
peacemaker-12-7-0	ERS652561	ERX691874	ERR748192	peacemaker-12-7-0_12s005140-1-1_lane2.screened.adapter.screened.hg19.pair.1.fq.gz
peacemaker-12-7-0	ERS652561	ERX691874	ERR748192	peacemaker-12-7-0_12s005140-1-1_lane2.screened.adapter.screened.hg19.pair.2.fq.gz
peacemaker-12-7-0	ERS652561	ERX691875	ERR748193	peacemaker-12-7-0_12s005140-1-1_lane5.screened.adapter.screened.hg19.pair.1.fq.gz
peacemaker-12-7-0	ERS652561	ERX691875	ERR748193	peacemaker-12-7-0_12s005140-1-1_lane5.screened.adapter.screened.hg19.pair.2.fq.gz
peacemaker-12-7-0	ERS652561	ERX691876	ERR748194	peacemaker-12-7-0_12s005140-2-1_lane3.screened.adapter.screened.hg19.pair.1.fq.gz
peacemaker-12-7-0	ERS652561	ERX691876	ERR748194	peacemaker-12-7-0_12s005140-2-1_lane3.screened.adapter.screened.hg19.pair.2.fq.gz
peacemaker-13-392-1	ERS652567	ERX691879	ERR748197	peacemaker-13-392-1_13s000130-2-1_lane2.screened.adapter.screened.hg19.pair.1.fq.gz
peacemaker-13-392-1	ERS652567	ERX691879	ERR748197	peacemaker-13-392-1_13s000130-2-1_lane2.screened.adapter.screened.hg19.pair.2.fq.gz
peacemaker-13-392-2	ERS652568	ERX691881	ERR748199	peacemaker-13-392-2_13s000100-1-1_lane5.screened.adapter.screened.hg19.pair.1.fq.gz
peacemaker-13-392-2	ERS652568	ERX691881	ERR748199	peacemaker-13-392-2_13s000100-1-1_lane5.screened.adapter.screened.hg19.pair.2.fq.gz
peacemaker-13-392-2	ERS652568	ERX691882	ERR748200	peacemaker-13-392-2_13s000100-1-1_lane6.screened.adapter.screened.hg19.pair.1.fq.gz
peacemaker-13-392-2	ERS652568	ERX691882	ERR748200	peacemaker-13-392-2_13s000100-1-1_lane6.screened.adapter.screened.hg19.pair.2.fq.gz
peacemaker-13-392-2	ERS652568	ERX691884	ERR748202	peacemaker-13-392-2_13s000100-2-1_lane8.screened.adapter.screened.hg19.pair.1.fq.gz
peacemaker-13-392-2	ERS652568	ERX691884	ERR748202	peacemaker-13-392-2_13s000100-2-1_lane8.screened.adapter.screened.hg19.pair.2.fq.gz
peacemaker-13-392-3	ERS652569	ERX691885	ERR748203	peacemaker-13-392-3_13s000089-1-1_lane5.screened.adapter.screened.hg19.pair.1.fq.gz
peacemaker-13-392-3	ERS652569	ERX691885	ERR748203	peacemaker-13-392-3_13s000089-1-1_lane5.screened.adapter.screened.hg19.pair.2.fq.gz
peacemaker-13-392-3	ERS652569	ERX691887	ERR748205	peacemaker-13-392-3_13s000089-2-1_lane7.screened.adapter.screened.hg19.pair.1.fq.gz
peacemaker-13-392-3	ERS652569	ERX691887	ERR748205	peacemaker-13-392-3_13s000089-2-1_lane7.screened.adapter.screened.hg19.pair.2.fq.gz
peacemaker-13-392-3	ERS652569	ERX691888	ERR748206	peacemaker-13-392-3_13s000089-2-1_lane8.screened.adapter.screened.hg19.pair.1.fq.gz
peacemaker-13-392-3	ERS652569	ERX691888	ERR748206	peacemaker-13-392-3_13s000089-2-1_lane8.screened.adapter.screened.hg19.pair.2.fq.gz
peacemaker-13-7-0	ERS652562	ERX691892	ERR748210	peacemaker-13-7-0_12s005139-2-1_lane3.screened.adapter.screened.hg19.pair.1.fq.gz
peacemaker-13-7-0	ERS652562	ERX691892	ERR748210	peacemaker-13-7-0_12s005139-2-1_lane3.screened.adapter.screened.hg19.pair.2.fq.gz
scavenger-11-2-0	ERS652573	ERX691896	ERR748214	scavenger-11-2-0_12s005645-1-1_lane6.screened.adapter.screened.hg19.pair.1.fq.gz
scavenger-11-2-0	ERS652573	ERX691896	ERR748214	scavenger-11-2-0_12s005645-1-1_lane6.screened.adapter.screened.hg19.pair.2.fq.gz
scavenger-11-392-0	ERS652578	ERX691900	ERR748218	scavenger-11-392-0_13s000132-1-1_lane6.screened.adapter.screened.hg19.pair.1.fq.gz
scavenger-11-392-0	ERS652578	ERX691900	ERR748218	scavenger-11-392-0_13s000132-1-1_lane6.screened.adapter.screened.hg19.pair.2.fq.gz
scavenger-11-392-0	ERS652578	ERX691901	ERR748219	scavenger-11-392-0_13s000132-2-1_lane7.screened.adapter.screened.hg19.pair.1.fq.gz
scavenger-11-392-0	ERS652578	ERX691901	ERR748219	scavenger-11-392-0_13s000132-2-1_lane7.screened.adapter.screened.hg19.pair.2.fq.gz
scavenger-11-60-0	ERS652577	ERX691903	ERR748221	scavenger-11-60-0_12s005643-1-1_lane6.screened.adapter.screened.hg19.pair.1.fq.gz
scavenger-11-60-0	ERS652577	ERX691903	ERR748221	scavenger-11-60-0_12s005643-1-1_lane6.screened.adapter.screened.hg19.pair.2.fq.gz
alien-11-0-0	ERS652523	ERX691939	ERR748257	alien-11-0-0_12s005629-1-1_lane1.screened.adapter.screened.hg19.single.fq.gz
alien-11-0-0	ERS652523	ERX691941	ERR748259	alien-11-0-0_12s005629-2-1_lane3.screened.adapter.screened.hg19.single.fq.gz
alien-11-0-0	ERS652523	ERX691942	ERR748260	alien-11-0-0_12s005629-2-1_lane5.screened.adapter.screened.hg19.single.fq.gz
alien-11-376-0	ERS652529	ERX691948	ERR748266	alien-11-376-0_13s000098-1-1_lane6.screened.adapter.screened.hg19.single.fq.gz
alien-11-376-0	ERS652529	ERX691950	ERR748268	alien-11-376-0_13s000098-2-1_lane8.screened.adapter.screened.hg19.single.fq.gz
alien-11-377-0	ERS652530	ERX691952	ERR748270	alien-11-377-0_13s000087-2-1_lane3.screened.adapter.screened.hg19.single.fq.gz
alien-11-392-1	ERS652533	ERX691961	ERR748279	alien-11-392-1_13s000060-1-1_lane5.screened.adapter.screened.hg19.single.fq.gz
alien-11-392-1	ERS652533	ERX691964	ERR748282	alien-11-392-1_13s000060-2-1_lane8.screened.adapter.screened.hg19.single.fq.gz
alien-11-392-2	ERS652534	ERX691967	ERR748285	alien-11-392-2_13s000059-2-1_lane7.screened.adapter.screened.hg19.single.fq.gz
alien-11-392-3	ERS652535	ERX691970	ERR748288	alien-11-392-3_13s000126-1-1_lane3.screened.adapter.screened.hg19.single.fq.gz
alien-11-392-3	ERS652535	ERX691972	ERR748290	alien-11-392-3_13s000126-2-1_lane3.screened.adapter.screened.hg19.single.fq.gz
alien-11-600-0	ERS652539	ERX691980	ERR748298	alien-11-600-0_13s004627-4-1_lane6.screened.adapter.screened.hg19.single.fq.gz
alien-13-392-1	ERS652536	ERX692007	ERR748325	alien-13-392-1_13s000093-1-1_lane5.screened.adapter.screened.hg19.single.fq.gz
alien-13-392-1	ERS652536	ERX692008	ERR748326	alien-13-392-1_13s000093-1-1_lane6.screened.adapter.screened.hg19.single.fq.gz
alien-13-392-2	ERS652537	ERX692011	ERR748329	alien-13-392-2_13s000109-1-1_lane5.screened.adapter.screened.hg19.single.fq.gz
alien-13-392-2	ERS652537	ERX692014	ERR748332	alien-13-392-2_13s000109-2-1_lane8.screened.adapter.screened.hg19.single.fq.gz
alien-13-392-3	ERS652538	ERX692016	ERR748334	alien-13-392-3_13s000088-1-1_lane6.screened.adapter.screened.hg19.single.fq.gz
alien-13-392-3	ERS652538	ERX692018	ERR748336	alien-13-392-3_13s000088-2-1_lane8.screened.adapter.screened.hg19.single.fq.gz
alien-13-7-0	ERS652527	ERX692020	ERR748338	alien-13-7-0_12s005130-1-1_lane2.screened.adapter.screened.hg19.single.fq.gz
alien-13-7-0	ERS652527	ERX692021	ERR748339	alien-13-7-0_12s005130-1-1_lane5.screened.adapter.screened.hg19.single.fq.gz
alien-13-7-0	ERS652527	ERX692022	ERR748340	alien-13-7-0_12s005130-2-1_lane3.screened.adapter.screened.hg19.single.fq.gz
bugkiller-11-0-0	ERS652544	ERX692023	ERR748341	bugkiller-11-0-0_12s005632-1-1_lane1.screened.adapter.screened.hg19.single.fq.gz
bugkiller-11-0-0	ERS652544	ERX692024	ERR748342	bugkiller-11-0-0_12s005632-1-1_lane2.screened.adapter.screened.hg19.single.fq.gz
bugkiller-11-2-0	ERS652545	ERX692028	ERR748346	bugkiller-11-2-0_12s005631-1-1_lane2.screened.adapter.screened.hg19.single.fq.gz
bugkiller-11-2-0	ERS652545	ERX692029	ERR748347	bugkiller-11-2-0_12s005631-2-1_lane3.screened.adapter.screened.hg19.single.fq.gz
bugkiller-11-392-1	ERS652550	ERX692033	ERR748351	bugkiller-11-392-1_13s000070-2-1_lane7.screened.adapter.screened.hg19.single.fq.gz
bugkiller-11-392-1	ERS652550	ERX692034	ERR748352	bugkiller-11-392-1_13s000070-2-1_lane8.screened.adapter.screened.hg19.single.fq.gz
bugkiller-11-392-2	ERS652551	ERX692036	ERR748354	bugkiller-11-392-2_13s000073-1-1_lane6.screened.adapter.screened.hg19.single.fq.gz
bugkiller-11-392-3	ERS652552	ERX692040	ERR748358	bugkiller-11-392-3_13s000103-1-1_lane6.screened.adapter.screened.hg19.single.fq.gz
bugkiller-11-392-3	ERS652552	ERX692041	ERR748359	bugkiller-11-392-3_13s000103-2-1_lane7.screened.adapter.screened.hg19.single.fq.gz
bugkiller-11-392-3	ERS652552	ERX692042	ERR748360	bugkiller-11-392-3_13s000103-2-1_lane8.screened.adapter.screened.hg19.single.fq.gz
bugkiller-11-60-0	ERS652549	ERX692043	ERR748361	bugkiller-11-60-0_12s005630-1-1_lane1.screened.adapter.screened.hg19.single.fq.gz
bugkiller-11-60-0	ERS652549	ERX692044	ERR748362	bugkiller-11-60-0_12s005630-1-1_lane2.screened.adapter.screened.hg19.single.fq.gz
bugkiller-11-60-0	ERS652549	ERX692046	ERR748364	bugkiller-11-60-0_12s005630-2-1_lane5.screened.adapter.screened.hg19.single.fq.gz
bugkiller-11-600-0	ERS652556	ERX692047	ERR748365	bugkiller-11-600-0_13s005350-1-1_lane5.screened.adapter.screened.hg19.single.fq.gz
bugkiller-11-600-0	ERS652556	ERX692048	ERR748366	bugkiller-11-600-0_13s005350-1-2_lane1.screened.adapter.screened.hg19.single.fq.gz
bugkiller-11-600-0	ERS652556	ERX692049	ERR748367	bugkiller-11-600-0_13s005350-2-1_lane6.screened.adapter.screened.hg19.single.fq.gz
bugkiller-11-600-0	ERS652556	ERX692051	ERR748369	bugkiller-11-600-0_13s005350-4-1_lane8.screened.adapter.screened.hg19.single.fq.gz
bugkiller-11-7-0	ERS652546	ERX692052	ERR748370	bugkiller-11-7-0_12s005132-1-1_lane1.screened.adapter.screened.hg19.single.fq.gz
bugkiller-11-7-0	ERS652546	ERX692054	ERR748372	bugkiller-11-7-0_12s005633-1-1_lane1.screened.adapter.screened.hg19.single.fq.gz
bugkiller-11-7-0	ERS652546	ERX692055	ERR748373	bugkiller-11-7-0_12s005633-1-1_lane2.screened.adapter.screened.hg19.single.fq.gz
bugkiller-11-7-0	ERS652546	ERX692057	ERR748375	bugkiller-11-7-0_12s005633-2-1_lane5.screened.adapter.screened.hg19.single.fq.gz
bugkiller-11-773-0	ERS652557	ERX692058	ERR748376	bugkiller-11-773-0_14s000224-1-1_lane1.screened.adapter.screened.hg19.single.fq.gz
bugkiller-11-773-0	ERS652557	ERX692059	ERR748377	bugkiller-11-773-0_14s000224-2-1_lane2.screened.adapter.screened.hg19.single.fq.gz
bugkiller-11-773-0	ERS652557	ERX692061	ERR748379	bugkiller-11-773-0_14s000224-4-1_lane5.screened.adapter.screened.hg19.single.fq.gz
bugkiller-12-7-0	ERS652547	ERX692062	ERR748380	bugkiller-12-7-0_12s005134-1-1_lane1.screened.adapter.screened.hg19.single.fq.gz
bugkiller-12-7-0	ERS652547	ERX692063	ERR748381	bugkiller-12-7-0_12s005134-1-1_lane2.screened.adapter.screened.hg19.single.fq.gz
bugkiller-12-7-0	ERS652547	ERX692064	ERR748382	bugkiller-12-7-0_12s005134-1-1_lane5.screened.adapter.screened.hg19.single.fq.gz
bugkiller-12-7-0	ERS652547	ERX692065	ERR748383	bugkiller-12-7-0_12s005134-2-1_lane3.screened.adapter.screened.hg19.single.fq.gz
bugkiller-13-392-1	ERS652553	ERX692066	ERR748384	bugkiller-13-392-1_13s000072-1-1_lane2.screened.adapter.screened.hg19.single.fq.gz
bugkiller-13-392-1	ERS652553	ERX692068	ERR748386	bugkiller-13-392-1_13s000072-2-1_lane2.screened.adapter.screened.hg19.single.fq.gz
bugkiller-13-392-1	ERS652553	ERX692069	ERR748387	bugkiller-13-392-1_13s000072-2-1_lane3.screened.adapter.screened.hg19.single.fq.gz
bugkiller-13-392-2	ERS652554	ERX692070	ERR748388	bugkiller-13-392-2_13s000086-1-1_lane2.screened.adapter.screened.hg19.single.fq.gz
bugkiller-13-392-3	ERS652555	ERX692075	ERR748393	bugkiller-13-392-3_13s000122-2-1_lane1.screened.adapter.screened.hg19.single.fq.gz
bugkiller-13-7-0	ERS652548	ERX692077	ERR748395	bugkiller-13-7-0_12s005133-1-1_lane1.screened.adapter.screened.hg19.single.fq.gz
daisy-11-0-0	ERS652589	ERX692082	ERR748400	daisy-11-0-0_13s006145-2-1_lane6.screened.adapter.screened.hg19.single.fq.gz
daisy-11-0-0	ERS652589	ERX692083	ERR748401	daisy-11-0-0_13s006145-3-1_lane7.screened.adapter.screened.hg19.single.fq.gz
daisy-11-0-0	ERS652589	ERX692084	ERR748402	daisy-11-0-0_13s006145-4-1_lane8.screened.adapter.screened.hg19.single.fq.gz
daisy-11-2-0	ERS652590	ERX692085	ERR748403	daisy-11-2-0_13s006312-1-1_lane5.screened.adapter.screened.hg19.single.fq.gz
daisy-11-2-0	ERS652590	ERX692086	ERR748404	daisy-11-2-0_13s006312-2-1_lane6.screened.adapter.screened.hg19.single.fq.gz
daisy-11-2-0	ERS652590	ERX692087	ERR748405	daisy-11-2-0_13s006312-3-1_lane7.screened.adapter.screened.hg19.single.fq.gz
daisy-11-60-0	ERS652592	ERX692089	ERR748407	daisy-11-60-0_13s007148-1-1_lane5.screened.adapter.screened.hg19.single.fq.gz
daisy-11-60-0	ERS652592	ERX692090	ERR748408	daisy-11-60-0_13s007148-2-1_lane6.screened.adapter.screened.hg19.single.fq.gz
daisy-11-60-0	ERS652592	ERX692091	ERR748409	daisy-11-60-0_13s007148-3-1_lane7.screened.adapter.screened.hg19.single.fq.gz
daisy-11-7-0	ERS652591	ERX692093	ERR748411	daisy-11-7-0_13s006308-1-1_lane5.screened.adapter.screened.hg19.single.fq.gz
daisy-11-7-0	ERS652591	ERX692094	ERR748412	daisy-11-7-0_13s006308-2-1_lane6.screened.adapter.screened.hg19.single.fq.gz
daisy-11-7-0	ERS652591	ERX692095	ERR748413	daisy-11-7-0_13s006308-3-1_lane7.screened.adapter.screened.hg19.single.fq.gz
daisy-11-7-0	ERS652591	ERX692096	ERR748414	daisy-11-7-0_13s006308-4-1_lane8.screened.adapter.screened.hg19.single.fq.gz
halbarad-11-0-0	ERS652579	ERX692098	ERR748416	halbarad-11-0-0_12s005635-1-1_lane2.screened.adapter.screened.hg19.single.fq.gz
halbarad-11-0-0	ERS652579	ERX692100	ERR748418	halbarad-11-0-0_12s005635-2-1_lane5.screened.adapter.screened.hg19.single.fq.gz
halbarad-11-392-0	ERS652584	ERX692103	ERR748421	halbarad-11-392-0_13s003200-1-1_lane5.screened.adapter.screened.hg19.single.fq.gz
halbarad-11-392-0	ERS652584	ERX692105	ERR748423	halbarad-11-392-0_13s003200-2-1_lane7.screened.adapter.screened.hg19.single.fq.gz
halbarad-11-392-0	ERS652584	ERX692106	ERR748424	halbarad-11-392-0_13s003200-2-1_lane8.screened.adapter.screened.hg19.single.fq.gz
halbarad-11-7-0	ERS652581	ERX692107	ERR748425	halbarad-11-7-0_12s005022-1-1_lane1.screened.adapter.screened.hg19.single.fq.gz
halbarad-11-7-0	ERS652581	ERX692108	ERR748426	halbarad-11-7-0_12s005022-2-1_lane2.screened.adapter.screened.hg19.single.fq.gz
halbarad-11-7-0	ERS652581	ERX692110	ERR748428	halbarad-11-7-0_12s005634-1-1_lane2.screened.adapter.screened.hg19.single.fq.gz
halbarad-12-7-0	ERS652582	ERX692113	ERR748431	halbarad-12-7-0_12s005128-1-1_lane1.screened.adapter.screened.hg19.single.fq.gz
halbarad-12-7-0	ERS652582	ERX692114	ERR748432	halbarad-12-7-0_12s005128-1-1_lane2.screened.adapter.screened.hg19.single.fq.gz
halbarad-12-7-0	ERS652582	ERX692115	ERR748433	halbarad-12-7-0_12s005128-1-1_lane5.screened.adapter.screened.hg19.single.fq.gz
halbarad-12-7-0	ERS652582	ERX692116	ERR748434	halbarad-12-7-0_12s005128-2-1_lane3.screened.adapter.screened.hg19.single.fq.gz
halbarad-13-7-0	ERS652583	ERX692119	ERR748437	halbarad-13-7-0_12s005127-1-1_lane5.screened.adapter.screened.hg19.single.fq.gz
halbarad-13-7-0	ERS652583	ERX692120	ERR748438	halbarad-13-7-0_12s005127-2-1_lane3.screened.adapter.screened.hg19.single.fq.gz
peacemaker-11-0-0	ERS652558	ERX692121	ERR748439	peacemaker-11-0-0_12s005638-1-1_lane6.screened.adapter.screened.hg19.single.fq.gz
peacemaker-11-0-0	ERS652558	ERX692122	ERR748440	peacemaker-11-0-0_12s005638-1-1_lane7.screened.adapter.screened.hg19.single.fq.gz
peacemaker-11-0-0	ERS652558	ERX692123	ERR748441	peacemaker-11-0-0_12s005638-2-1_lane8.screened.adapter.screened.hg19.single.fq.gz
peacemaker-11-2-0	ERS652559	ERX692125	ERR748443	peacemaker-11-2-0_12s005640-1-1_lane2.screened.adapter.screened.hg19.single.fq.gz
peacemaker-11-2-0	ERS652559	ERX692126	ERR748444	peacemaker-11-2-0_12s005640-2-1_lane3.screened.adapter.screened.hg19.single.fq.gz
peacemaker-11-392-1	ERS652564	ERX692128	ERR748446	peacemaker-11-392-1_13s000121-1-1_lane2.screened.adapter.screened.hg19.single.fq.gz
peacemaker-11-392-1	ERS652564	ERX692129	ERR748447	peacemaker-11-392-1_13s000121-1-1_lane3.screened.adapter.screened.hg19.single.fq.gz
peacemaker-11-392-2	ERS652565	ERX692132	ERR748450	peacemaker-11-392-2_13s000084-1-1_lane1.screened.adapter.screened.hg19.single.fq.gz
peacemaker-11-392-2	ERS652565	ERX692134	ERR748452	peacemaker-11-392-2_13s000084-2-1_lane2.screened.adapter.screened.hg19.single.fq.gz
peacemaker-11-392-2	ERS652565	ERX692135	ERR748453	peacemaker-11-392-2_13s000084-2-1_lane3.screened.adapter.screened.hg19.single.fq.gz
peacemaker-11-392-3	ERS652566	ERX692138	ERR748456	peacemaker-11-392-3_13s000041-2-1_lane7.screened.adapter.screened.hg19.single.fq.gz
peacemaker-11-392-3	ERS652566	ERX692139	ERR748457	peacemaker-11-392-3_13s000041-2-1_lane8.screened.adapter.screened.hg19.single.fq.gz
peacemaker-11-60-0	ERS652563	ERX692140	ERR748458	peacemaker-11-60-0_12s005641-1-1_lane6.screened.adapter.screened.hg19.single.fq.gz
peacemaker-11-600-0	ERS652570	ERX692143	ERR748461	peacemaker-11-600-0_13s006146-1-1_lane5.screened.adapter.screened.hg19.single.fq.gz
peacemaker-11-600-0	ERS652570	ERX692144	ERR748462	peacemaker-11-600-0_13s006146-2-1_lane6.screened.adapter.screened.hg19.single.fq.gz
peacemaker-11-7-0	ERS652560	ERX692149	ERR748467	peacemaker-11-7-0_12s005138-1-1_lane5.screened.adapter.screened.hg19.single.fq.gz
peacemaker-11-7-0	ERS652560	ERX692150	ERR748468	peacemaker-11-7-0_12s005138-2-1_lane3.screened.adapter.screened.hg19.single.fq.gz
peacemaker-11-7-0	ERS652560	ERX692152	ERR748470	peacemaker-11-7-0_12s005639-1-1_lane7.screened.adapter.screened.hg19.single.fq.gz
peacemaker-11-773-0	ERS652571	ERX692154	ERR748472	peacemaker-11-773-0_14s000221-1-1_lane1.screened.adapter.screened.hg19.single.fq.gz
peacemaker-11-773-0	ERS652571	ERX692155	ERR748473	peacemaker-11-773-0_14s000221-2-1_lane2.screened.adapter.screened.hg19.single.fq.gz
peacemaker-11-773-0	ERS652571	ERX692157	ERR748475	peacemaker-11-773-0_14s000221-4-1_lane5.screened.adapter.screened.hg19.single.fq.gz
peacemaker-12-7-0	ERS652561	ERX692158	ERR748476	peacemaker-12-7-0_12s005140-1-1_lane1.screened.adapter.screened.hg19.single.fq.gz
peacemaker-12-7-0	ERS652561	ERX692159	ERR748477	peacemaker-12-7-0_12s005140-1-1_lane2.screened.adapter.screened.hg19.single.fq.gz
peacemaker-12-7-0	ERS652561	ERX692160	ERR748478	peacemaker-12-7-0_12s005140-1-1_lane5.screened.adapter.screened.hg19.single.fq.gz
peacemaker-12-7-0	ERS652561	ERX692161	ERR748479	peacemaker-12-7-0_12s005140-2-1_lane3.screened.adapter.screened.hg19.single.fq.gz
peacemaker-13-392-1	ERS652567	ERX692163	ERR748481	peacemaker-13-392-1_13s000130-2-1_lane1.screened.adapter.screened.hg19.single.fq.gz
peacemaker-13-392-1	ERS652567	ERX692164	ERR748482	peacemaker-13-392-1_13s000130-2-1_lane2.screened.adapter.screened.hg19.single.fq.gz
peacemaker-13-392-1	ERS652567	ERX692165	ERR748483	peacemaker-13-392-1_13s000130-2-1_lane3.screened.adapter.screened.hg19.single.fq.gz
peacemaker-13-392-2	ERS652568	ERX692166	ERR748484	peacemaker-13-392-2_13s000100-1-1_lane5.screened.adapter.screened.hg19.single.fq.gz
peacemaker-13-392-3	ERS652569	ERX692173	ERR748491	peacemaker-13-392-3_13s000089-2-1_lane8.screened.adapter.screened.hg19.single.fq.gz
peacemaker-13-7-0	ERS652562	ERX692174	ERR748492	peacemaker-13-7-0_12s005139-1-1_lane1.screened.adapter.screened.hg19.single.fq.gz
peacemaker-13-7-0	ERS652562	ERX692175	ERR748493	peacemaker-13-7-0_12s005139-1-1_lane2.screened.adapter.screened.hg19.single.fq.gz
scavenger-11-0-0	ERS652572	ERX692178	ERR748496	scavenger-11-0-0_12s005644-1-1_lane6.screened.adapter.screened.hg19.single.fq.gz
scavenger-11-0-0	ERS652572	ERX692179	ERR748497	scavenger-11-0-0_12s005644-1-1_lane7.screened.adapter.screened.hg19.single.fq.gz
scavenger-11-0-0	ERS652572	ERX692180	ERR748498	scavenger-11-0-0_12s005644-2-1_lane8.screened.adapter.screened.hg19.single.fq.gz
scavenger-11-2-0	ERS652573	ERX692182	ERR748500	scavenger-11-2-0_12s005645-1-1_lane7.screened.adapter.screened.hg19.single.fq.gz
scavenger-11-392-0	ERS652578	ERX692185	ERR748503	scavenger-11-392-0_13s000132-1-1_lane6.screened.adapter.screened.hg19.single.fq.gz
scavenger-11-392-0	ERS652578	ERX692186	ERR748504	scavenger-11-392-0_13s000132-2-1_lane7.screened.adapter.screened.hg19.single.fq.gz
scavenger-11-392-0	ERS652578	ERX692187	ERR748505	scavenger-11-392-0_13s000132-2-1_lane8.screened.adapter.screened.hg19.single.fq.gz
scavenger-11-60-0	ERS652577	ERX692188	ERR748506	scavenger-11-60-0_12s005643-1-1_lane6.screened.adapter.screened.hg19.single.fq.gz
scavenger-11-7-0	ERS652574	ERX692191	ERR748509	scavenger-11-7-0_12s005135-1-1_lane1.screened.adapter.screened.hg19.single.fq.gz
scavenger-11-7-0	ERS652574	ERX692193	ERR748511	scavenger-11-7-0_12s005135-1-1_lane5.screened.adapter.screened.hg19.single.fq.gz
scavenger-11-7-0	ERS652574	ERX692194	ERR748512	scavenger-11-7-0_12s005135-2-1_lane3.screened.adapter.screened.hg19.single.fq.gz
scavenger-11-7-0	ERS652574	ERX692195	ERR748513	scavenger-11-7-0_12s005642-1-1_lane1.screened.adapter.screened.hg19.single.fq.gz
scavenger-11-7-0	ERS652574	ERX692196	ERR748514	scavenger-11-7-0_12s005642-1-1_lane2.screened.adapter.screened.hg19.single.fq.gz
scavenger-11-7-0	ERS652574	ERX692197	ERR748515	scavenger-11-7-0_12s005642-2-1_lane3.screened.adapter.screened.hg19.single.fq.gz
scavenger-11-7-0	ERS652574	ERX692198	ERR748516	scavenger-11-7-0_12s005642-2-1_lane5.screened.adapter.screened.hg19.single.fq.gz
scavenger-12-7-0	ERS652575	ERX692199	ERR748517	scavenger-12-7-0_12s005137-1-1_lane1.screened.adapter.screened.hg19.single.fq.gz
scavenger-12-7-0	ERS652575	ERX692200	ERR748518	scavenger-12-7-0_12s005137-1-1_lane2.screened.adapter.screened.hg19.single.fq.gz
scavenger-12-7-0	ERS652575	ERX692201	ERR748519	scavenger-12-7-0_12s005137-1-1_lane5.screened.adapter.screened.hg19.single.fq.gz
scavenger-12-7-0	ERS652575	ERX692202	ERR748520	scavenger-12-7-0_12s005137-2-1_lane3.screened.adapter.screened.hg19.single.fq.gz
scavenger-13-7-0	ERS652576	ERX692203	ERR748521	scavenger-13-7-0_12s005136-1-1_lane1.screened.adapter.screened.hg19.single.fq.gz
scavenger-13-7-0	ERS652576	ERX692204	ERR748522	scavenger-13-7-0_12s005136-1-1_lane2.screened.adapter.screened.hg19.single.fq.gz
scavenger-13-7-0	ERS652576	ERX692205	ERR748523	scavenger-13-7-0_12s005136-1-1_lane5.screened.adapter.screened.hg19.single.fq.gz
scavenger-13-7-0	ERS652576	ERX692206	ERR748524	scavenger-13-7-0_12s005136-2-1_lane3.screened.adapter.screened.hg19.single.fq.gz
tigress-11-0-0	ERS652585	ERX692207	ERR748525	tigress-11-0-0_13s006309-1-1_lane5.screened.adapter.screened.hg19.single.fq.gz
tigress-11-0-0	ERS652585	ERX692208	ERR748526	tigress-11-0-0_13s006309-2-1_lane6.screened.adapter.screened.hg19.single.fq.gz
tigress-11-0-0	ERS652585	ERX692209	ERR748527	tigress-11-0-0_13s006309-3-1_lane7.screened.adapter.screened.hg19.single.fq.gz

## Sheet: Published metagenomes
Sample ID	Reference
158256496-stool1	Human Microbiome Project Consortium, 2012
158337416-stool1	Human Microbiome Project Consortium, 2012
158337416-stool2	Human Microbiome Project Consortium, 2012
158458797-stool1	Human Microbiome Project Consortium, 2012
158479027-stool1	Human Microbiome Project Consortium, 2012
158499257-stool1	Human Microbiome Project Consortium, 2012
158499257-stool2	Human Microbiome Project Consortium, 2012
158742018-stool1	Human Microbiome Project Consortium, 2012
158802708-stool1	Human Microbiome Project Consortium, 2012
158802708-stool2	Human Microbiome Project Consortium, 2012
158883629-stool1	Human Microbiome Project Consortium, 2012
158924089-stool1	Human Microbiome Project Consortium, 2012
158944319-stool1	Human Microbiome Project Consortium, 2012
158944319-stool2	Human Microbiome Project Consortium, 2012
159005010-stool1	Human Microbiome Project Consortium, 2012
159146620-stool1	Human Microbiome Project Consortium, 2012
159166850-stool1	Human Microbiome Project Consortium, 2012
159207311-stool1	Human Microbiome Project Consortium, 2012
159207311-stool2	Human Microbiome Project Consortium, 2012
159227541-stool1	Human Microbiome Project Consortium, 2012
159227541-stool2	Human Microbiome Project Consortium, 2012
159227541-stool3	Human Microbiome Project Consortium, 2012
159247771-stool1	Human Microbiome Project Consortium, 2012
159247771-stool2	Human Microbiome Project Consortium, 2012
159268001-stool1	Human Microbiome Project Consortium, 2012
159268001-stool2	Human Microbiome Project Consortium, 2012
159369152-stool1	Human Microbiome Project Consortium, 2012
159369152-stool2	Human Microbiome Project Consortium, 2012
159490532-stool1	Human Microbiome Project Consortium, 2012
159490532-stool2	Human Microbiome Project Consortium, 2012
159510762-stool1	Human Microbiome Project Consortium, 2012
159510762-stool2	Human Microbiome Project Consortium, 2012
159551223-stool1	Human Microbiome Project Consortium, 2012
159551223-stool2	Human Microbiome Project Consortium, 2012
159571453-stool1	Human Microbiome Project Consortium, 2012
159571453-stool2	Human Microbiome Project Consortium, 2012
159591683-stool1	Human Microbiome Project Consortium, 2012
159591683-stool2	Human Microbiome Project Consortium, 2012
159611913-stool1	Human Microbiome Project Consortium, 2012
159611913-stool2	Human Microbiome Project Consortium, 2012
159632143-stool1	Human Microbiome Project Consortium, 2012
159713063-stool1	Human Microbiome Project Consortium, 2012
159733294-stool1	Human Microbiome Project Consortium, 2012
159753524-stool1	Human Microbiome Project Consortium, 2012
159753524-stool2	Human Microbiome Project Consortium, 2012
159814214-stool1	Human Microbiome Project Consortium, 2012
159814214-stool2	Human Microbiome Project Consortium, 2012
159915365-stool1	Human Microbiome Project Consortium, 2012
160158126-stool1	Human Microbiome Project Consortium, 2012
160158126-stool2	Human Microbiome Project Consortium, 2012
160178356-stool1	Human Microbiome Project Consortium, 2012
160218816-stool1	Human Microbiome Project Consortium, 2012
160319967-stool1	Human Microbiome Project Consortium, 2012
160400887-stool1	Human Microbiome Project Consortium, 2012
160421117-stool1	Human Microbiome Project Consortium, 2012
160502038-stool1	Human Microbiome Project Consortium, 2012
160582958-stool1	Human Microbiome Project Consortium, 2012
160603188-stool1	Human Microbiome Project Consortium, 2012
160643649-stool1	Human Microbiome Project Consortium, 2012
160704339-stool1	Human Microbiome Project Consortium, 2012
160765029-stool1	Human Microbiome Project Consortium, 2012
246515023-stool1	Human Microbiome Project Consortium, 2012
246515023-stool2	Human Microbiome Project Consortium, 2012
338793263-stool1	Human Microbiome Project Consortium, 2012
404239096-stool1	Human Microbiome Project Consortium, 2012
508703490-stool1	Human Microbiome Project Consortium, 2012
550534656-stool1	Human Microbiome Project Consortium, 2012
604812005-stool1	Human Microbiome Project Consortium, 2012
604812005-stool2	Human Microbiome Project Consortium, 2012
638754422-stool1	Human Microbiome Project Consortium, 2012
638754422-stool2	Human Microbiome Project Consortium, 2012
675950834-stool1	Human Microbiome Project Consortium, 2012
686765762-stool1	Human Microbiome Project Consortium, 2012
686765762-stool2	Human Microbiome Project Consortium, 2012
706846339-stool1	Human Microbiome Project Consortium, 2012
737052003-stool1	Human Microbiome Project Consortium, 2012
763435843-stool1	Human Microbiome Project Consortium, 2012
763496533-stool1	Human Microbiome Project Consortium, 2012
763496533-stool2	Human Microbiome Project Consortium, 2012
763536994-stool1	Human Microbiome Project Consortium, 2012
763536994-stool2	Human Microbiome Project Consortium, 2012
763536994-stool3	Human Microbiome Project Consortium, 2012
763577454-stool1	Human Microbiome Project Consortium, 2012
763577454-stool2	Human Microbiome Project Consortium, 2012
763597684-stool1	Human Microbiome Project Consortium, 2012
763678604-stool1	Human Microbiome Project Consortium, 2012
763678604-stool2	Human Microbiome Project Consortium, 2012
763759525-stool1	Human Microbiome Project Consortium, 2012
763759525-stool2	Human Microbiome Project Consortium, 2012
763820215-stool1	Human Microbiome Project Consortium, 2012
763820215-stool2	Human Microbiome Project Consortium, 2012
763840445-stool1	Human Microbiome Project Consortium, 2012
763840445-stool2	Human Microbiome Project Consortium, 2012
763860675-stool1	Human Microbiome Project Consortium, 2012
763860675-stool2	Human Microbiome Project Consortium, 2012
763901136-stool1	Human Microbiome Project Consortium, 2012
763901136-stool2	Human Microbiome Project Consortium, 2012
763961826-stool1	Human Microbiome Project Consortium, 2012
763961826-stool2	Human Microbiome Project Consortium, 2012
763982056-stool1	Human Microbiome Project Consortium, 2012
763982056-stool2	Human Microbiome Project Consortium, 2012
764002286-stool1	Human Microbiome Project Consortium, 2012
764042746-stool1	Human Microbiome Project Consortium, 2012
764042746-stool2	Human Microbiome Project Consortium, 2012
764062976-stool1	Human Microbiome Project Consortium, 2012
764062976-stool2	Human Microbiome Project Consortium, 2012
764143897-stool1	Human Microbiome Project Consortium, 2012
764143897-stool2	Human Microbiome Project Consortium, 2012
764184357-stool1	Human Microbiome Project Consortium, 2012
764224817-stool1	Human Microbiome Project Consortium, 2012
764224817-stool2	Human Microbiome Project Consortium, 2012
764285508-stool1	Human Microbiome Project Consortium, 2012
764325968-stool1	Human Microbiome Project Consortium, 2012
764325968-stool2	Human Microbiome Project Consortium, 2012
764447348-stool1	Human Microbiome Project Consortium, 2012
764447348-stool2	Human Microbiome Project Consortium, 2012
764487809-stool1	Human Microbiome Project Consortium, 2012
764487809-stool2	Human Microbiome Project Consortium, 2012
764508039-stool1	Human Microbiome Project Consortium, 2012
764588959-stool1	Human Microbiome Project Consortium, 2012
764649650-stool1	Human Microbiome Project Consortium, 2012
764669880-stool1	Human Microbiome Project Consortium, 2012
764669880-stool2	Human Microbiome Project Consortium, 2012
764811490-stool1	Human Microbiome Project Consortium, 2012
764892411-stool1	Human Microbiome Project Consortium, 2012
765013792-stool1	Human Microbiome Project Consortium, 2012
765034022-stool1	Human Microbiome Project Consortium, 2012
765074482-stool1	Human Microbiome Project Consortium, 2012
765074482-stool2	Human Microbiome Project Consortium, 2012
765094712-stool1	Human Microbiome Project Consortium, 2012
765094712-stool2	Human Microbiome Project Consortium, 2012
765135172-stool1	Human Microbiome Project Consortium, 2012
765560005-stool1	Human Microbiome Project Consortium, 2012
765620695-stool1	Human Microbiome Project Consortium, 2012
765640925-stool1	Human Microbiome Project Consortium, 2012
765701615-stool1	Human Microbiome Project Consortium, 2012
809635352-stool1	Human Microbiome Project Consortium, 2012
823052294-stool1	Human Microbiome Project Consortium, 2012
861967750-stool1	Human Microbiome Project Consortium, 2012
MH0002	Qin et al., 2010
MH0003	Qin et al., 2010
MH0006	Qin et al., 2010
MH0009	Qin et al., 2010
MH0011	Qin et al., 2010
MH0012	Qin et al., 2010
MH0014	Qin et al., 2010
MH0016	Qin et al., 2010
MH0020	Qin et al., 2010
MH0021	Qin et al., 2010
MH0024	Qin et al., 2010
MH0025	Qin et al., 2010
MH0026	Qin et al., 2010
MH0028	Qin et al., 2010
MH0030	Qin et al., 2010
MH0031	Qin et al., 2010
MH0032	Qin et al., 2010
MH0033	Qin et al., 2010
MH0034	Qin et al., 2010
MH0035	Qin et al., 2010
MH0036	Qin et al., 2010
MH0037	Qin et al., 2010
MH0038	Qin et al., 2010
MH0039	Qin et al., 2010
MH0040	Qin et al., 2010
MH0041	Qin et al., 2010
MH0042	Qin et al., 2010
MH0043	Qin et al., 2010
MH0044	Qin et al., 2010
MH0045	Qin et al., 2010
MH0046	Qin et al., 2010
MH0047	Qin et al., 2010
MH0048	Qin et al., 2010
MH0049	Qin et al., 2010
MH0050	Qin et al., 2010
MH0051	Qin et al., 2010
MH0052	Qin et al., 2010
MH0053	Qin et al., 2010
MH0054	Qin et al., 2010
MH0055	Qin et al., 2010
MH0056	Qin et al., 2010
MH0057	Qin et al., 2010
MH0058	Qin et al., 2010
MH0059	Qin et al., 2010
MH0060	Qin et al., 2010
MH0061	Qin et al., 2010
MH0062	Qin et al., 2010
MH0063	Qin et al., 2010
MH0064	Qin et al., 2010
MH0065	Qin et al., 2010
MH0066	Qin et al., 2010
MH0067	Qin et al., 2010
MH0068	Qin et al., 2010
MH0069	Qin et al., 2010
MH0070	Qin et al., 2010
MH0071	Qin et al., 2010
MH0072	Qin et al., 2010
MH0073	Qin et al., 2010
MH0074	Qin et al., 2010
MH0075	Qin et al., 2010
MH0076	Qin et al., 2010
MH0077	Qin et al., 2010
MH0078	Qin et al., 2010
MH0079	Qin et al., 2010
MH0080	Qin et al., 2010
MH0081	Qin et al., 2010
MH0082	Qin et al., 2010
MH0083	Qin et al., 2010
MH0084	Qin et al., 2010
MH0085	Qin et al., 2010
MH0086	Qin et al., 2010
MH0087	Le Chatelier et al., 2013
MH0088	Le Chatelier et al., 2013
MH0089	Le Chatelier et al., 2013
MH0090	Le Chatelier et al., 2013
MH0091	Le Chatelier et al., 2013
MH0092	Le Chatelier et al., 2013
MH0093	Le Chatelier et al., 2013
MH0094	Le Chatelier et al., 2013
MH0095	Le Chatelier et al., 2013
MH0096	Le Chatelier et al., 2013
MH0097	Le Chatelier et al., 2013
MH0098	Le Chatelier et al., 2013
MH0099	Le Chatelier et al., 2013
MH0100	Le Chatelier et al., 2013
MH0101	Le Chatelier et al., 2013
MH0102	Le Chatelier et al., 2013
MH0103	Le Chatelier et al., 2013
MH0104	Le Chatelier et al., 2013
MH0105	Le Chatelier et al., 2013
MH0106	Le Chatelier et al., 2013
MH0107	Le Chatelier et al., 2013
MH0108	Le Chatelier et al., 2013
MH0109	Le Chatelier et al., 2013
MH0110	Le Chatelier et al., 2013
MH0111	Le Chatelier et al., 2013
MH0113	Le Chatelier et al., 2013
MH0114	Le Chatelier et al., 2013
MH0115	Le Chatelier et al., 2013
MH0116	Le Chatelier et al., 2013
MH0117	Le Chatelier et al., 2013
MH0118	Le Chatelier et al., 2013
MH0119	Le Chatelier et al., 2013
MH0120	Le Chatelier et al., 2013
MH0121	Le Chatelier et al., 2013
MH0122	Le Chatelier et al., 2013
MH0123	Le Chatelier et al., 2013
MH0124	Le Chatelier et al., 2013
MH0125	Le Chatelier et al., 2013
MH0126	Le Chatelier et al., 2013
MH0127	Le Chatelier et al., 2013
MH0128	Le Chatelier et al., 2013
MH0129	Le Chatelier et al., 2013
MH0130	Le Chatelier et al., 2013
MH0131	Le Chatelier et al., 2013
MH0132	Le Chatelier et al., 2013
MH0133	Le Chatelier et al., 2013
MH0134	Le Chatelier et al., 2013
MH0135	Le Chatelier et al., 2013
MH0136	Le Chatelier et al., 2013
MH0137	Le Chatelier et al., 2013
MH0138	Le Chatelier et al., 2013
MH0139	Le Chatelier et al., 2013
MH0140	Le Chatelier et al., 2013
MH0141	Le Chatelier et al., 2013
MH0142	Le Chatelier et al., 2013
MH0143	Le Chatelier et al., 2013
MH0144	Le Chatelier et al., 2013
MH0145	Le Chatelier et al., 2013
MH0146	Le Chatelier et al., 2013
MH0147	Le Chatelier et al., 2013
MH0148	Le Chatelier et al., 2013
MH0149	Le Chatelier et al., 2013
MH0150	Le Chatelier et al., 2013
MH0151	Le Chatelier et al., 2013
MH0152	Le Chatelier et al., 2013
MH0153	Le Chatelier et al., 2013
MH0154	Le Chatelier et al., 2013
MH0155	Le Chatelier et al., 2013
MH0156	Le Chatelier et al., 2013
MH0157	Le Chatelier et al., 2013
MH0158	Le Chatelier et al., 2013
MH0159	Le Chatelier et al., 2013
MH0160	Le Chatelier et al., 2013
MH0161	Le Chatelier et al., 2013
MH0162	Le Chatelier et al., 2013
MH0163	Le Chatelier et al., 2013
MH0164	Le Chatelier et al., 2013
MH0165	Le Chatelier et al., 2013
MH0166	Le Chatelier et al., 2013
MH0167	Le Chatelier et al., 2013
MH0168	Le Chatelier et al., 2013
MH0169	Le Chatelier et al., 2013
MH0170	Le Chatelier et al., 2013
MH0172	Le Chatelier et al., 2013
MH0173	Le Chatelier et al., 2013
MH0174	Le Chatelier et al., 2013
MH0175	Le Chatelier et al., 2013
MH0176	Le Chatelier et al., 2013
MH0177	Le Chatelier et al., 2013
MH0178	Le Chatelier et al., 2013
MH0179	Le Chatelier et al., 2013
MH0180	Le Chatelier et al., 2013
MH0181	Le Chatelier et al., 2013
MH0182	Le Chatelier et al., 2013
MH0183	Le Chatelier et al., 2013
MH0184	Le Chatelier et al., 2013
MH0185	Le Chatelier et al., 2013
MH0186	Le Chatelier et al., 2013
MH0187	Le Chatelier et al., 2013
MH0188	Le Chatelier et al., 2013
MH0189	Le Chatelier et al., 2013
MH0191	Le Chatelier et al., 2013
MH0192	Li et al., 2014
MH0193	Le Chatelier et al., 2013
MH0195	Le Chatelier et al., 2013
MH0196	Le Chatelier et al., 2013
MH0197	Le Chatelier et al., 2013
MH0198	Le Chatelier et al., 2013
MH0199	Le Chatelier et al., 2013
MH0200	Le Chatelier et al., 2013
MH0203	Le Chatelier et al., 2013
MH0204	Le Chatelier et al., 2013
MH0205	Le Chatelier et al., 2013
MH0206	Le Chatelier et al., 2013
MH0211	Le Chatelier et al., 2013
MH0212	Le Chatelier et al., 2013
MH0217	Le Chatelier et al., 2013
MH0220	Le Chatelier et al., 2013
MH0221	Li et al., 2014
MH0222	Li et al., 2014
MH0224	Le Chatelier et al., 2013
MH0227	Le Chatelier et al., 2013
MH0229	Le Chatelier et al., 2013
MH0230	Le Chatelier et al., 2013
MH0233	Le Chatelier et al., 2013
MH0234	Li et al., 2014
MH0236	Le Chatelier et al., 2013
MH0238	Li et al., 2014
MH0239	Le Chatelier et al., 2013
MH0243	Le Chatelier et al., 2013
MH0244	Le Chatelier et al., 2013
MH0245	Li et al., 2014
MH0246	Li et al., 2014
MH0247	Le Chatelier et al., 2013
MH0250	Le Chatelier et al., 2013
MH0251	Le Chatelier et al., 2013
MH0252	Li et al., 2014
MH0253	Le Chatelier et al., 2013
MH0257	Le Chatelier et al., 2013
MH0259	Li et al., 2014
MH0260	Li et al., 2014
MH0261	Li et al., 2014
MH0262	Li et al., 2014
MH0264	Li et al., 2014
MH0265	Li et al., 2014
MH0266	Li et al., 2014
MH0267	Le Chatelier et al., 2013
MH0268	Li et al., 2014
MH0270	Li et al., 2014
MH0271	Li et al., 2014
MH0272	Le Chatelier et al., 2013
MH0274	Le Chatelier et al., 2013
MH0275	Le Chatelier et al., 2013
MH0276	Le Chatelier et al., 2013
MH0277	Le Chatelier et al., 2013
MH0280	Li et al., 2014
MH0281	Li et al., 2014
MH0283	Li et al., 2014
MH0284	Li et al., 2014
MH0286	Le Chatelier et al., 2013
MH0287	Le Chatelier et al., 2013
MH0288	Le Chatelier et al., 2013
MH0289	Le Chatelier et al., 2013
MH0290	Li et al., 2014
MH0292	Le Chatelier et al., 2013
MH0293	Li et al., 2014
MH0297	Li et al., 2014
MH0298	Li et al., 2014
MH0299	Li et al., 2014
MH0301	Li et al., 2014
MH0302	Le Chatelier et al., 2013
MH0303	Li et al., 2014
MH0305	Le Chatelier et al., 2013
MH0307	Le Chatelier et al., 2013
MH0308	Li et al., 2014
MH0309	Li et al., 2014
MH0310	Li et al., 2014
MH0311	Li et al., 2014
MH0313	Le Chatelier et al., 2013
MH0314	Li et al., 2014
MH0315	Li et al., 2014
MH0316	Le Chatelier et al., 2013
MH0318	Le Chatelier et al., 2013
MH0319	Li et al., 2014
MH0321	Le Chatelier et al., 2013
MH0322	Le Chatelier et al., 2013
MH0323	Li et al., 2014
MH0325	Li et al., 2014
MH0326	Li et al., 2014
MH0327	Li et al., 2014
MH0328	Li et al., 2014
MH0329	Li et al., 2014
MH0330	Li et al., 2014
MH0332	Li et al., 2014
MH0333	Le Chatelier et al., 2013
MH0334	Li et al., 2014
MH0335	Li et al., 2014
MH0336	Li et al., 2014
MH0337	Li et al., 2014
MH0338	Li et al., 2014
MH0339	Li et al., 2014
MH0340	Li et al., 2014
MH0341	Li et al., 2014
MH0342	Li et al., 2014
MH0343	Li et al., 2014
MH0345	Li et al., 2014
MH0346	Li et al., 2014
MH0347	Li et al., 2014
MH0348	Li et al., 2014
MH0349	Li et al., 2014
MH0350	Li et al., 2014
MH0351	Li et al., 2014
MH0354	Li et al., 2014
MH0355	Li et al., 2014
MH0356	Li et al., 2014
MH0357	Li et al., 2014
MH0358	Li et al., 2014
MH0359	Li et al., 2014
MH0360	Li et al., 2014
MH0361	Li et al., 2014
MH0362	Li et al., 2014
MH0363	Li et al., 2014
MH0364	Li et al., 2014
MH0365	Li et al., 2014
MH0366	Li et al., 2014
MH0367	Li et al., 2014
MH0368	Li et al., 2014
MH0369	Li et al., 2014
MH0370	Li et al., 2014
MH0371	Li et al., 2014
MH0372	Li et al., 2014
MH0373	Li et al., 2014
MH0374	Li et al., 2014
MH0375	Li et al., 2014
MH0376	Li et al., 2014
MH0377	Li et al., 2014
MH0378	Li et al., 2014
MH0379	Li et al., 2014
MH0381	Li et al., 2014
MH0382	Li et al., 2014
MH0383	Li et al., 2014
MH0384	Li et al., 2014
MH0385	Li et al., 2014
MH0386	Li et al., 2014
MH0387	Li et al., 2014
MH0388	Li et al., 2014
MH0389	Li et al., 2014
MH0390	Li et al., 2014
MH0391	Li et al., 2014
MH0392	Li et al., 2014
MH0393	Li et al., 2014
MH0394	Li et al., 2014
MH0395	Li et al., 2014
MH0396	Li et al., 2014
MH0397	Li et al., 2014
MH0398	Li et al., 2014
MH0399	Li et al., 2014
MH0400	Li et al., 2014
MH0401	Li et al., 2014
MH0402	Li et al., 2014
MH0403	Le Chatelier et al., 2013
MH0404	Le Chatelier et al., 2013
MH0405	Le Chatelier et al., 2013
MH0406	Le Chatelier et al., 2013
MH0407	Le Chatelier et al., 2013
MH0408	Le Chatelier et al., 2013
MH0409	Le Chatelier et al., 2013
MH0410	Le Chatelier et al., 2013
MH0411	Le Chatelier et al., 2013
MH0412	Le Chatelier et al., 2013
MH0413	Le Chatelier et al., 2013
MH0414	Le Chatelier et al., 2013
MH0415	Le Chatelier et al., 2013
MH0416	Le Chatelier et al., 2013
MH0417	Le Chatelier et al., 2013
MH0418	Le Chatelier et al., 2013
MH0419	Le Chatelier et al., 2013
MH0420	Le Chatelier et al., 2013
MH0421	Le Chatelier et al., 2013
MH0422	Le Chatelier et al., 2013
MH0423	Le Chatelier et al., 2013
MH0424	Le Chatelier et al., 2013
MH0425	Le Chatelier et al., 2013
MH0426	Le Chatelier et al., 2013
MH0427	Le Chatelier et al., 2013
MH0428	Le Chatelier et al., 2013
MH0429	Le Chatelier et al., 2013
MH0430	Le Chatelier et al., 2013
MH0431	Le Chatelier et al., 2013
MH0432	Le Chatelier et al., 2013
MH0433	Le Chatelier et al., 2013
MH0434	Le Chatelier et al., 2013
MH0435	Le Chatelier et al., 2013
MH0436	Le Chatelier et al., 2013
MH0437	Le Chatelier et al., 2013
MH0438	Le Chatelier et al., 2013
MH0439	Le Chatelier et al., 2013
MH0440	Le Chatelier et al., 2013
MH0441	Le Chatelier et al., 2013
MH0442	Le Chatelier et al., 2013
MH0443	Le Chatelier et al., 2013
MH0444	Le Chatelier et al., 2013
MH0445	Le Chatelier et al., 2013
MH0446	Le Chatelier et al., 2013
MH0447	Le Chatelier et al., 2013
MH0448	Le Chatelier et al., 2013
MH0450	Le Chatelier et al., 2013
MH0451	Le Chatelier et al., 2013
MH0452	Le Chatelier et al., 2013
MH0453	Le Chatelier et al., 2013
MH0454	Le Chatelier et al., 2013
MH0455	Le Chatelier et al., 2013
MH0456	Le Chatelier et al., 2013
MH0457	Le Chatelier et al., 2013
MH0458	Le Chatelier et al., 2013
MH0462	Le Chatelier et al., 2013
O2.CD1-0	Li et al., 2014
O2.CD1-0-PT	Li et al., 2014
O2.CD2-0	Li et al., 2014
O2.CD2-0-PT	Li et al., 2014
O2.CD3-0-PT	Li et al., 2014
O2.UC1-0	Qin et al., 2010
O2.UC1-1	Li et al., 2014
O2.UC1-2	Li et al., 2014
O2.UC11-0	Qin et al., 2010
O2.UC11-1	Li et al., 2014
O2.UC11-2	Li et al., 2014
O2.UC12-0	Qin et al., 2010
O2.UC12-1	Li et al., 2014
O2.UC12-2	Li et al., 2014
O2.UC13-0	Qin et al., 2010
O2.UC13-1	Li et al., 2014
O2.UC13-2	Li et al., 2014
O2.UC14-0	Qin et al., 2010
O2.UC14-1	Li et al., 2014
O2.UC14-2	Li et al., 2014
O2.UC15-0	Li et al., 2014
O2.UC15-1	Li et al., 2014
O2.UC15-2	Li et al., 2014
O2.UC16-0	Qin et al., 2010
O2.UC16-1	Li et al., 2014
O2.UC16-2	Li et al., 2014
O2.UC17-0	Qin et al., 2010
O2.UC17-1	Li et al., 2014
O2.UC17-2	Li et al., 2014
O2.UC18-0	Qin et al., 2010
O2.UC18-1	Li et al., 2014
O2.UC18-2	Li et al., 2014
O2.UC19-0	Qin et al., 2010
O2.UC19-1	Li et al., 2014
O2.UC19-2	Li et al., 2014
O2.UC2-0	Li et al., 2014
O2.UC2-1	Li et al., 2014
O2.UC2-2	Li et al., 2014
O2.UC20-0	Qin et al., 2010
O2.UC20-1	Li et al., 2014
O2.UC20-2	Li et al., 2014
O2.UC21-0	Qin et al., 2010
O2.UC21-1	Li et al., 2014
O2.UC21-2	Li et al., 2014
O2.UC22-0	Qin et al., 2010
O2.UC22-1	Li et al., 2014
O2.UC22-2	Li et al., 2014
O2.UC23-0	Qin et al., 2010
O2.UC23-1	Li et al., 2014
O2.UC23-2	Li et al., 2014
O2.UC24-0	Qin et al., 2010
O2.UC24-1	Li et al., 2014
O2.UC24-2	Li et al., 2014
O2.UC26-0	Li et al., 2014
O2.UC26-1	Li et al., 2014
O2.UC26-2	Li et al., 2014
O2.UC27-0	Li et al., 2014
O2.UC27-1	Li et al., 2014
O2.UC27-2	Li et al., 2014
O2.UC28-0	Li et al., 2014
O2.UC28-1	Li et al., 2014
O2.UC28-2	Li et al., 2014
O2.UC29-0	Li et al., 2014
O2.UC29-1	Li et al., 2014
O2.UC29-2	Li et al., 2014
O2.UC3-0	Li et al., 2014
O2.UC3-1	Li et al., 2014
O2.UC3-2	Li et al., 2014
O2.UC30-0	Li et al., 2014
O2.UC30-1	Li et al., 2014
O2.UC30-2	Li et al., 2014
O2.UC31-0	Li et al., 2014
O2.UC31-1	Li et al., 2014
O2.UC31-2	Li et al., 2014
O2.UC32-0	Li et al., 2014
O2.UC32-1	Li et al., 2014
O2.UC32-2	Li et al., 2014
O2.UC34-0	Li et al., 2014
O2.UC34-2	Li et al., 2014
O2.UC35-0	Li et al., 2014
O2.UC35-1	Li et al., 2014
O2.UC35-2	Li et al., 2014
O2.UC36-0	Li et al., 2014
O2.UC36-1	Li et al., 2014
O2.UC36-2	Li et al., 2014
O2.UC37-0	Li et al., 2014
O2.UC37-1	Li et al., 2014
O2.UC37-2	Li et al., 2014
O2.UC38-0	Li et al., 2014
O2.UC38-1	Li et al., 2014
O2.UC38-2	Li et al., 2014
O2.UC4-0	Qin et al., 2010
O2.UC4-1	Li et al., 2014
O2.UC4-2	Li et al., 2014
O2.UC40-0	Li et al., 2014
O2.UC40-1	Li et al., 2014
O2.UC40-2	Li et al., 2014
O2.UC41-0	Li et al., 2014
O2.UC41-1	Li et al., 2014
O2.UC41-2	Li et al., 2014
O2.UC43-0	Li et al., 2014
O2.UC43-1	Li et al., 2014
O2.UC43-2	Li et al., 2014
O2.UC44-0	Li et al., 2014
O2.UC44-1	Li et al., 2014
O2.UC44-2	Li et al., 2014
O2.UC46-0	Li et al., 2014
O2.UC46-1	Li et al., 2014
O2.UC46-2	Li et al., 2014
O2.UC47-0	Li et al., 2014
O2.UC47-1	Li et al., 2014
O2.UC47-2	Li et al., 2014
O2.UC48-0	Li et al., 2014
O2.UC48-1	Li et al., 2014
O2.UC48-2	Li et al., 2014
O2.UC49-0	Li et al., 2014
O2.UC49-2	Li et al., 2014
O2.UC5-0	Li et al., 2014
O2.UC5-1	Li et al., 2014
O2.UC5-2	Li et al., 2014
O2.UC50-0	Li et al., 2014
O2.UC50-2	Li et al., 2014
O2.UC51-0	Li et al., 2014
O2.UC51-2	Li et al., 2014
O2.UC52-0	Li et al., 2014
O2.UC52-2	Li et al., 2014
O2.UC53-0	Li et al., 2014
O2.UC53-2	Li et al., 2014
O2.UC54-0	Li et al., 2014
O2.UC54-2	Li et al., 2014
O2.UC55-0	Li et al., 2014
O2.UC55-2	Li et al., 2014
O2.UC56-0	Li et al., 2014
O2.UC56-2	Li et al., 2014
O2.UC57-0	Li et al., 2014
O2.UC57-2	Li et al., 2014
O2.UC58-0	Li et al., 2014
O2.UC58-2	Li et al., 2014
O2.UC59-0	Li et al., 2014
O2.UC59-2	Li et al., 2014
O2.UC6-0	Li et al., 2014
O2.UC6-1	Li et al., 2014
O2.UC6-2	Li et al., 2014
O2.UC60-0	Li et al., 2014
O2.UC60-2	Li et al., 2014
O2.UC7-0	Li et al., 2014
O2.UC7-1	Li et al., 2014
O2.UC8-0	Li et al., 2014
O2.UC8-1	Li et al., 2014
O2.UC8-2	Li et al., 2014
O2.UC9-0	Li et al., 2014
O2.UC9-1	Li et al., 2014
O2.UC9-2	Li et al., 2014
V1.CD1-0	Qin et al., 2010
V1.CD1-0-PN	Li et al., 2014
V1.CD1-0-PT	Li et al., 2014
V1.CD1-3-PN	Li et al., 2014
V1.CD10-0	Li et al., 2014
V1.CD11-0	Qin et al., 2010
V1.CD12-0	Qin et al., 2010
V1.CD12-3	Li et al., 2014
V1.CD13-0	Qin et al., 2010
V1.CD14-0	Qin et al., 2010
V1.CD15-0	Qin et al., 2010
V1.CD15-3	Li et al., 2014
V1.CD16-0	Li et al., 2014
V1.CD17-0	Li et al., 2014
V1.CD17-4	Li et al., 2014
V1.CD18-0	Li et al., 2014
V1.CD18-3	Li et al., 2014
V1.CD19-0	Li et al., 2014
V1.CD2-0	Qin et al., 2010
V1.CD2-0-PN	Li et al., 2014
V1.CD2-0-PT	Li et al., 2014
V1.CD20-0	Li et al., 2014
V1.CD20-4	Li et al., 2014
V1.CD21-0	Li et al., 2014
V1.CD21-4	Li et al., 2014
V1.CD22-0	Li et al., 2014
V1.CD24-0	Li et al., 2014
V1.CD25-0	Li et al., 2014
V1.CD25-4	Li et al., 2014
V1.CD27-0	Li et al., 2014
V1.CD28-0	Li et al., 2014
V1.CD29-0	Li et al., 2014
V1.CD3-0	Qin et al., 2010
V1.CD3-0-PN	Li et al., 2014
V1.CD3-0-PT	Li et al., 2014
V1.CD3-3-PN	Li et al., 2014
V1.CD30-0	Li et al., 2014
V1.CD31-0	Li et al., 2014
V1.CD32-0	Li et al., 2014
V1.CD32-4	Li et al., 2014
V1.CD34-0	Li et al., 2014
V1.CD35-0	Li et al., 2014
V1.CD35-1	Li et al., 2014
V1.CD36-0	Li et al., 2014
V1.CD37-4	Li et al., 2014
V1.CD38-0	Li et al., 2014
V1.CD4-0	Qin et al., 2010
V1.CD4-0-PN	Li et al., 2014
V1.CD4-0-PT	Li et al., 2014
V1.CD40-0	Li et al., 2014
V1.CD41-0	Li et al., 2014
V1.CD42-0	Li et al., 2014
V1.CD43-0	Li et al., 2014
V1.CD44-0	Li et al., 2014
V1.CD44-4	Li et al., 2014
V1.CD45-0	Li et al., 2014
V1.CD46-0	Li et al., 2014
V1.CD48-0	Li et al., 2014
V1.CD49-0	Li et al., 2014
V1.CD5-0-PN	Li et al., 2014
V1.CD50-0	Li et al., 2014
V1.CD51-0	Li et al., 2014
V1.CD52-0	Li et al., 2014
V1.CD53-0	Li et al., 2014
V1.CD54-0	Li et al., 2014
V1.CD55-0	Li et al., 2014
V1.CD6-0	Qin et al., 2010
V1.CD6-0-PN	Li et al., 2014
V1.CD6-0-PT	Li et al., 2014
V1.CD6-4	Li et al., 2014
V1.CD7-0	Li et al., 2014
V1.CD7-0-PN	Li et al., 2014
V1.CD7-4	Li et al., 2014
V1.CD8-0	Qin et al., 2010
V1.CD8-0-PN	Li et al., 2014
V1.CD9-0	Qin et al., 2010
V1.FI01	Li et al., 2014
V1.FI02	Li et al., 2014
V1.FI03	Li et al., 2014
V1.FI04	Li et al., 2014
V1.FI05	Li et al., 2014
V1.FI06	Li et al., 2014
V1.FI07	Li et al., 2014
V1.FI08	Li et al., 2014
V1.FI09	Li et al., 2014
V1.FI10	Li et al., 2014
V1.FI11	Li et al., 2014
V1.FI12	Li et al., 2014
V1.FI13	Li et al., 2014
V1.FI14	Li et al., 2014
V1.FI15	Li et al., 2014
V1.FI16	Li et al., 2014
V1.FI17	Li et al., 2014
V1.FI18	Li et al., 2014
V1.FI19	Li et al., 2014
V1.FI20	Li et al., 2014
V1.FI21	Li et al., 2014
V1.FI22	Li et al., 2014
V1.FI23	Li et al., 2014
V1.FI24	Li et al., 2014
V1.FI25	Li et al., 2014
V1.FI26	Li et al., 2014
V1.FI27	Li et al., 2014
V1.FI28	Li et al., 2014
V1.FI29	Li et al., 2014
V1.FI30	Li et al., 2014
V1.FI31	Li et al., 2014
V1.FI32	Li et al., 2014
V1.FI33	Li et al., 2014
V1.FI34	Li et al., 2014
V1.FI35	Li et al., 2014
V1.FI36	Li et al., 2014
V1.FI37	Li et al., 2014
V1.UC1-0	Li et al., 2014
V1.UC10-0	Qin et al., 2010
V1.UC10-2	Li et al., 2014
V1.UC11-0	Li et al., 2014
V1.UC11-5	Li et al., 2014
V1.UC12-0	Li et al., 2014
V1.UC12-4	Li et al., 2014
V1.UC13-0	Qin et al., 2010
V1.UC13-3	Li et al., 2014
V1.UC14-0	Qin et al., 2010
V1.UC14-1	Li et al., 2014
V1.UC15-0	Qin et al., 2010
V1.UC15-3	Li et al., 2014
V1.UC16-0	Li et al., 2014
V1.UC17-0	Qin et al., 2010
V1.UC17-2	Li et al., 2014
V1.UC18-0	Qin et al., 2010
V1.UC19-0	Qin et al., 2010
V1.UC2-0	Li et al., 2014
V1.UC2-4	Li et al., 2014
V1.UC21-0	Qin et al., 2010
V1.UC21-4	Li et al., 2014
V1.UC22-1	Li et al., 2014
V1.UC23-0	Li et al., 2014
V1.UC23-1	Li et al., 2014
V1.UC24-0	Li et al., 2014
V1.UC25-0	Li et al., 2014
V1.UC25-1	Li et al., 2014
V1.UC26-0	Li et al., 2014
V1.UC26-4	Li et al., 2014
V1.UC27-0	Li et al., 2014
V1.UC28-0	Li et al., 2014
V1.UC29-0	Li et al., 2014
V1.UC3-0	Li et al., 2014
V1.UC3-2	Li et al., 2014
V1.UC30-0	Li et al., 2014
V1.UC31-0	Li et al., 2014
V1.UC31-4	Li et al., 2014
V1.UC32-0	Li et al., 2014
V1.UC33-0	Li et al., 2014
V1.UC34-0	Li et al., 2014
V1.UC35-0	Li et al., 2014
V1.UC35-4	Li et al., 2014
V1.UC36-0	Li et al., 2014
V1.UC37-0	Li et al., 2014
V1.UC38-0	Li et al., 2014
V1.UC38-4	Li et al., 2014
V1.UC39-0	Li et al., 2014
V1.UC39-4	Li et al., 2014
V1.UC4-0	Li et al., 2014
V1.UC4-5	Li et al., 2014
V1.UC40-0	Li et al., 2014
V1.UC40-1	Li et al., 2014
V1.UC41-0	Li et al., 2014
V1.UC42-0	Li et al., 2014
V1.UC43-0	Li et al., 2014
V1.UC44-0	Li et al., 2014
V1.UC45-0	Li et al., 2014
V1.UC46-0	Li et al., 2014
V1.UC47-0	Li et al., 2014
V1.UC47-4	Li et al., 2014
V1.UC48-0	Li et al., 2014
V1.UC49-0	Li et al., 2014
V1.UC49-1	Li et al., 2014
V1.UC5-0	Li et al., 2014
V1.UC5-3	Li et al., 2014
V1.UC50-1	Li et al., 2014
V1.UC51-0	Li et al., 2014
V1.UC51-4	Li et al., 2014
V1.UC52-0	Li et al., 2014
V1.UC52-1	Li et al., 2014
V1.UC53-0	Li et al., 2014
V1.UC53-4	Li et al., 2014
V1.UC54-0	Li et al., 2014
V1.UC54-4	Li et al., 2014
V1.UC55-0	Li et al., 2014
V1.UC55-4	Li et al., 2014
V1.UC56-0	Li et al., 2014
V1.UC56-1	Li et al., 2014
V1.UC57-0	Li et al., 2014
V1.UC58-0	Li et al., 2014
V1.UC58-4	Li et al., 2014
V1.UC59-0	Li et al., 2014
V1.UC59-4	Li et al., 2014
V1.UC6-0	Qin et al., 2010
V1.UC60-0	Li et al., 2014
V1.UC61-0	Li et al., 2014
V1.UC62-0	Li et al., 2014
V1.UC63-0	Li et al., 2014
V1.UC64-0	Li et al., 2014
V1.UC7-0	Qin et al., 2010
V1.UC8-0	Qin et al., 2010
V1.UC9-0	Qin et al., 2010
TS1	Schloissnig et al. 2013
TS4	Schloissnig et al. 2013
TS25	Schloissnig et al. 2013
