# Supplementary material for: Temporal and technical variability of human gut metagenomes
Source: Genome Biol. 2015 Apr 8;16(1):73. doi: 10.1186/s13059-015-0639-8 (PMC4416267; doi:10.1186/s13059-015-0639-8)
Supplement: Additional file 5: Table S2. — Overview of taxonomic and functional features. The features include those above the horizontal black line in Figure 3 and Additional file 4. [file 13059_2015_639_MOESM5_ESM.xlsx]

## Sheet: README
Sheet 1: Species
Species	Differential abundant species between preservation methods
Q ratio	Ratio of variance explained: Method effect over subject effect
FDR adjusted P-value	FDR adjusted P-value
Sampling time point (days)	Time points of sample collection (in days)
Abundance (Frozen)	Species abundance in the fresh frozen sample
Abundance (RNALater: RT, 1 week)	Species abundance in the RNALater preserved sample stored at room temperature for 1 week
Abundance (RNALater: +4-10°C, 1 week or +4°C, 24h)	Species abundance in the RNALater preserved sample stored at +4-10°C for 1 week (d7) or +4°C for 24h (d392)
Sheet 2: COGs (eggNOG)
COGs (eggNOG)	Differential abundant cluster of orthologous genes (COGs) between preservation methods
Q ratio	Ratio of variance explained: Method effect over subject effect
FDR adjusted P-value	FDR adjusted P-value
Sampling time point (days)	Time points of sample collection (in days)
Function	Function of the COGs
Abundance (Frozen)	COG abundance in the fresh frozen sample
Abundance (RNALater: RT, 1 week)	COG abundance in the RNALater preserved sample stored at room temperature for 1 week
Abundance (RNALater: +4-10°C, 1 week or +4°C, 24h)	COG abundance in the RNALater preserved sample stored at +4-10°C for 1 week (d7) or +4°C for 24h (d392)
Sheet 3: KEGG OGs
KEGG OGs	Differential abundant orthologous genes (OGs) from KEGG between preservation methods
Q ratio	Ratio of variance explained: Method effect over subject effect
FDR adjusted P-value	FDR adjusted P-value
Sampling time point (days)	Time points of sample collection (in days)
Function	Function of the COGs
Abundance (Frozen)	OG abundance in the fresh frozen sample
Abundance (RNALater: RT, 1 week)	OG abundance in the RNALater preserved sample stored at room temperature for 1 week
Abundance (RNALater: +4-10°C, 1 week or +4°C, 24h)	OG abundance in the RNALater preserved sample stored at +4-10°C for 1 week (d7) or +4°C for 24h (d392)
Sheet 4: KEGG Modules
KEGG Modules	Differential abundant KEGG modules between preservation methods
Q ratio	Ratio of variance explained: Method effect over subject effect
FDR adjusted P-value	FDR adjusted P-value
Sampling time point (days)	Time points of sample collection (in days)
Function	Function of the COGs
Abundance (Frozen)	KEGG modules abundance in the fresh frozen sample
Abundance (RNALater: RT, 1 week)	KEGG modules abundance in the RNALater preserved sample stored at room temperature for 1 week
Abundance (RNALater: +4-10°C, 1 week or +4°C, 24h)	KEGG modules abundance in the RNALater preserved sample stored at +4-10°C for 1 week (d7) or +4°C for 24h (d392)
Sheet 4: KEGG Pathways
KEGG Pathways	Differential abundant KEGG pathways between preservation methods
Q ratio	Ratio of variance explained: Method effect over subject effect
FDR adjusted P-value	FDR adjusted P-value
Sampling time point (days)	Time points of sample collection (in days)
Function	Function of the COGs
Abundance (Frozen)	KEGG pathway abundance in the fresh frozen sample
Abundance (RNALater: RT, 1 week)	KEGG pathway abundance in the RNALater preserved sample stored at room temperature for 1 week
Abundance (RNALater: +4-10°C, 1 week or +4°C, 24h)	KEGG pathway abundance in the RNALater preserved sample stored at +4-10°C for 1 week (d7) or +4°C for 24h (d392)

## Sheet: Species
Species	Q ratio	FDR adjusted P-value	Sampling time point (days)	Abundance (Frozen)	Abundance (RNALater: RT, 1 week)	Abundance (RNALater: +4-10°C, 1 week or +4°C, 24h)
Streptococcus sanguinis	13.8135	0.813402	392	3.35527e-05	NA	4.99761e-05
Ruminococcus sp 5_1_39BFAA	6.79324	0.142766	7	0.00447055	0.000784269	0.000791557
Eubacterium hallii	3.77655	0.227014	7	0.00328149	0.000595414	0.000774528
Actinomyces viscosus	2.72758	0.476862	7	4.12847e-05	0	0
Clostridium bartlettii	2.568	0.227014	7	8.6841e-05	3.22776e-05	0
Coprococcus comes	2.25171	0.661914	7	0.0030715	0.00140831	0.00129169
motu linkage group 613	1.99989	0.56394	392	0	NA	0.000121118
motu linkage group 258	1.81495	0.56394	392	0	NA	7.53311e-05
Streptococcus pneumoniae	1.76937	0.56394	392	0	NA	9.07639e-05
Bacteroides eggerthii	1.33317	0.661914	7	1.6087e-05	0	0
Lachnospiraceae bacterium 1_4_56FAA	1.32841	0.661914	7	3.48938e-05	0	0
Ruminococcus obeum	1.24476	0.578883	7	0.0012833	0.00049324	0.000524559
motu linkage group 443	1.10303	0.6206	7	0.00338006	0.0016382	0.00171783
Streptococcus vestibularis	1.05648	0.661914	7	4.69115e-05	0	0

## Sheet: COGs (eggNOG)
COGs (eggNOG)	Q ratio	FDR adjusted P-value	Sampling time point (days)	Function	Abundance (Frozen)	Abundance (RNALater: RT, 1 week)	Abundance (RNALater: +4-10°C, 1 week or +4°C, 24h)
COG0828	1.62403	0.00473664	7	Ribosomal protein S21	0.000123801	8.32028e-05	7.88943e-05
COG0222	1.15312	0.00473664	7	Ribosomal protein L7/L12	0.00040523	0.000342901	0.000320781
COG0637	1.94322	0.0119802	7	Predicted phosphatase/phosphohexomutase	0.000936538	0.000833858	0.000844961
COG0218	1.24825	0.0159336	7	Predicted GTPase	0.000298832	0.000270031	0.000274949
COG1380	1.78944	0.016952	7	Putative effector of murein hydrolase LrgA	0.000277102	0.000233595	0.000232572
COG0184	3.87221	0.0188979	7	Ribosomal protein S15P/S13E	0.000302821	0.000247202	0.000232796
COG0275	1.52043	0.0216637	7	Predicted S-adenosylmethionine-dependent methyltransferase involved in cell envelope biogenesis	0.000517484	0.000475034	0.000473684
COG0227	1.34087	0.0216637	7	Ribosomal protein L28	0.000130177	0.000100628	9.04193e-05
NOG09695	1.15058	0.0216637	7	Rod shape-determining protein MreD	4.21644e-05	2.36417e-05	2.40388e-05
COG1582	1.70068	0.026949	7	Uncharacterized protein, possibly involved in motility	1.13194e-05	4.28633e-06	3.32199e-06
COG0234	2.42504	0.0275984	7	Co-chaperonin GroES (HSP10)	0.000313958	0.00022245	0.000212382
COG2080	1.01214	0.0354989	7	Aerobic-type carbon monoxide dehydrogenase, small subunit CoxS/CutS homologs	0.000213026	0.000150196	0.000158139
NOG73726	1.14391	0.0410447	7	ATP synthase F0, C subunit	6.72981e-05	4.10587e-05	4.04303e-05
COG0583	1.71904	0.0536183	7	Transcriptional regulator	0.00223304	0.00193225	0.00192091
COG0236	2.07255	0.0612153	7	Acyl carrier protein	0.000483185	0.000368185	0.000357229
COG1762	2.05965	0.074625	7	Phosphotransferase system mannitol/fructose-specific IIA domain (Ntr-type)	0.000358299	0.00026465	0.000274711
COG3444	2.3964	0.0847888	7	Phosphotransferase system, mannose/fructose/N-acetylgalactosamine-specific component IIB	0.000152896	9.56982e-05	0.000102426
COG0106	2.27301	0.0855708	7	Phosphoribosylformimino-5-aminoimidazole carboxamide ribonucleotide (ProFAR) isomerase	0.000341369	0.000309666	0.000307386
NOG10616	1.4456	0.0855708	7	Unknown	0.000470693	0.000523741	0.000525676
COG5527	1.20943	0.086857	7	Protein involved in initiation of plasmid replication	0.00016045	7.71526e-05	6.66696e-05
COG1188	1.58247	0.0873189	7	Ribosome-associated heat shock protein implicated in the recycling of the 50S subunit (S4 paralog)	0.000271616	0.000233673	0.00024994
COG0050	1.39955	0.0909125	7	GTPases - translation elongation factors	0.000712735	0.000838173	0.000827229
NOG267048	1.92643	0.094162	7	Unknown	3.24252e-05	1.80812e-05	1.84423e-05
COG0066	1.17418	0.106462	7	3-isopropylmalate dehydratase small subunit	0.000337456	0.000314748	0.000313452
COG2893	3.59272	0.117183	7	Phosphotransferase system, mannose/fructose-specific component IIA	0.000148239	0.000102951	0.000104841
COG0730	1.4565	0.118524	7	Predicted permeases	0.000125731	0.000101694	0.000100885
COG3715	2.42602	0.135858	7	Phosphotransferase system, mannose/fructose/N-acetylgalactosamine-specific component IIC	0.000178711	0.00011814	0.000123545
NOG126471	2.2174	0.150101	7	Unknown	7.33176e-05	4.03057e-05	4.05581e-05
NOG69731	1.01065	0.160724	7	Unknown	5.89057e-05	3.51987e-05	3.67239e-05
COG0254	1.97227	0.165307	7	Ribosomal protein L31	0.000226933	0.000169535	0.000158042
NOG248138	1.08514	0.177965	7	Death-Specific protein	3.29471e-05	1.9311e-05	1.20331e-05						L30 binds domain II of the 23S rRNA and the 5S rRNA
COG3716	2.10922	0.178954	7	Phosphotransferase system, mannose/fructose/N-acetylgalactosamine-specific component IID	0.000140379	9.93336e-05	0.000100162
COG2222	1.13421	0.178954	7	Predicted phosphosugar isomerases	0.000151705	0.000109889	0.000107738
NOG315539	1.18767	0.20453	7	Unknown	7.49922e-05	4.88885e-05	4.29499e-05
NOG69469	1.04104	0.209875	7	Unknown	0.000118811	7.47937e-05	7.09014e-05
COG1763	1.33022	0.239863	7	Molybdopterin-guanine dinucleotide biosynthesis protein	5.5033e-05	4.06421e-05	4.15446e-05
COG0185	1.34682	0.273305	7	Ribosomal protein S19	0.000435473	0.000387604	0.00035674
COG0360	1.03753	0.286241	7	Ribosomal protein S6	0.000312784	0.000276953	0.000270318
COG0300	1.03362	0.338276	7	Short-chain dehydrogenases of various substrate specificities	0.000408713	0.000381662	0.000378689
COG4992	1.05689	0.518549	7	Ornithine/acetylornithine aminotransferase	0.000636094	0.000659806	0.000663799
NOG83440	2.44188	0.553753	7	Protein transporter	0.000336625	0.000374631	0.000377812
COG0562	68.6474	0.661132	392	UDP-galactopyranose mutase	0.000279835	NA	0.000344366
COG1682	40.5345	0.661132	392	ABC-type polysaccharide/polyol phosphate export systems, permease component	0.000286036	NA	0.000377712
COG0486	24.2311	0.661132	392	Predicted GTPase	0.000406604	NA	0.000422861
COG1985	22.4992	0.661132	392	Pyrimidine reductase, riboflavin biosynthesis	0.000384043	NA	0.000357244
COG1694	21.5906	0.661132	392	Predicted pyrophosphatase	0.000355216	NA	0.000317895
NOG71722	21.1987	0.661132	392	Outer membrane protein involved in nutrient binding	0.000570178	NA	0.000474609
NOG44301	17.088	0.661132	392	Unknown	7.36559e-05	NA	9.00205e-05
COG4481	11.8591	0.661132	392	Uncharacterized protein conserved in bacteria	0.000102283	NA	0.000124967
COG1236	11.6251	0.661132	392	Predicted exonuclease of the beta-lactamase fold involved in RNA processing	0.000153794	NA	0.000176296
COG0427	10.1027	0.661132	392	Acetyl-CoA hydrolase	0.000379183	NA	0.000340291
COG0496	9.91199	0.661132	392	Predicted acid phosphatase	0.000224993	NA	0.000187383
COG0539	9.28382	0.661132	392	Ribosomal protein S1	0.000584156	NA	0.000625192
COG4219	9.01391	0.661132	392	Antirepressor regulating drug resistance, predicted signal transduction N-terminal membrane component	0.000246036	NA	0.000294564
NOG297759	8.00478	0.661132	392	Unknown	2.5669e-05	NA	3.73757e-05
COG0465	7.7838	0.661132	392	ATP-dependent Zn proteases	0.000721568	NA	0.000820474
COG4468	7.37088	0.661132	392	Galactose-1-phosphate uridyltransferase	0.000174156	NA	0.000230317
COG1117	7.31649	0.661132	392	ABC-type phosphate transport system, ATPase component	0.000277265	NA	0.000339508
NOG120039	7.09612	0.661132	392	Ragb/Susd domain protein	0.000465926	NA	0.000383579
COG1434	7.06989	0.661132	392	Uncharacterized conserved protein	0.000129909	NA	0.000153942
COG3887	7.02108	0.661132	392	Predicted signaling protein consisting of a modified GGDEF domain and a DHH domain	0.000203556	NA	0.000240713
COG0622	6.98418	0.661132	392	Predicted phosphoesterase	0.000520694	NA	0.000560715
NOG43736	6.70476	0.661132	392	Unknown	0.000208082	NA	0.000169424
NOG09372	6.61425	0.661132	392	Unknown	0.000198201	NA	0.000257956
COG0174	6.27184	0.661132	392	Glutamine synthetase	0.000265806	NA	0.000321491
COG2109	6.23325	0.661132	392	ATP:corrinoid adenosyltransferase	0.000107229	NA	0.000142108
COG1744	6.10209	0.661132	392	Uncharacterized ABC-type transport system, periplasmic component/surface lipoprotein	0.00030547	NA	0.000372582
NOG312648	5.93633	0.661132	392	Unknown	0.000155457	NA	0.000179999
COG0108	5.87735	0.661132	392	3,4-dihydroxy-2-butanone 4-phosphate synthase	0.000414034	NA	0.00038438
COG4962	5.87714	0.661132	392	Flp pilus assembly protein, ATPase CpaF	0.000230036	NA	0.000319165
COG0624	5.81622	0.661132	392	Acetylornithine deacetylase/Succinyl-diaminopimelate desuccinylase and related deacylases	0.000569672	NA	0.000637168
NOG127230	5.38083	0.661132	392	Lipopolysaccharide biosynthesis protein	0.000152799	NA	0.000114509
NOG77231	5.24682	0.661132	392	Unknown	0.000200173	NA	0.000159068
COG1262	5.19351	0.661132	392	Uncharacterized conserved protein	0.000274019	NA	0.000223443
NOG308892	5.15482	0.661132	392	Unknown	7.32968e-05	NA	0.000108722
NOG322645	5.12301	0.661132	392	Unknown	0.000109877	NA	0.000128941
COG0688	4.80663	0.661132	392	Phosphatidylserine decarboxylase	0.000262488	NA	0.000230566
COG0328	4.54437	0.661132	392	Ribonuclease HI	7.27293e-05	NA	0.000100152
NOG72204	4.50844	0.661132	392	Unknown	0.000104098	NA	0.000134604
COG0262	4.47075	0.661132	392	Dihydrofolate reductase	0.000421022	NA	0.000395034
COG4832	4.40956	0.661132	392	Uncharacterized conserved protein	7.98566e-05	NA	9.39676e-05
NOG28580	4.26135	0.661132	392	Unknown	1.61209e-05	NA	2.05731e-05
COG0795	4.01293	0.661132	392	Predicted permeases	0.000223069	NA	0.00018637
COG0287	3.91596	0.661132	392	Prephenate dehydrogenase	0.000208107	NA	0.000254839
NOG07107	3.84763	0.661132	392	Unknown	1.66215e-05	NA	2.42849e-05
NOG134821	3.773	0.661132	392	Unknown	0.000151359	NA	0.000118646
COG3705	3.68989	0.661132	392	ATP phosphoribosyltransferase involved in histidine biosynthesis	0.000136964	NA	0.000165485
NOG74843	3.57012	0.661132	392	Unknown	0.00020447	NA	0.000170123
COG1134	3.33046	0.661132	392	ABC-type polysaccharide/polyol phosphate transport system, ATPase component	0.000305739	NA	0.000385788
COG1873	3.22244	0.661132	392	Uncharacterized conserved protein	0.000130969	NA	0.000155103
COG2309	3.1186	0.661132	392	Leucyl aminopeptidase (aminopeptidase T)	0.000164161	NA	0.000206712
COG0024	3.09464	0.661132	392	Methionine aminopeptidase	0.000607745	NA	0.000658605
COG0705	3.0893	0.661132	392	Uncharacterized membrane protein (homolog of Drosophila rhomboid)	0.000476858	NA	0.000452049
NOG45442	2.99573	0.661132	392	Carboxypeptidase	0.000252558	NA	0.000204243
COG0619	2.9738	0.661132	392	ABC-type cobalt transport system, permease component CbiQ and related transporters	0.000473052	NA	0.000601502
COG0658	2.85343	0.661132	392	Predicted membrane metal-binding protein	0.000309651	NA	0.000331377
COG2607	2.83785	0.661132	392	Predicted ATPase (AAA+ superfamily)	0.000182805	NA	0.000211119
NOG269301	2.63885	0.661132	392	Unknown	0.000106043	NA	0.000119267
COG1959	2.60326	0.661132	392	Predicted transcriptional regulator	0.000390667	NA	0.000474219
COG2220	2.59421	0.661132	392	Predicted Zn-dependent hydrolases of the beta-lactamase fold	0.000604171	NA	0.000534268
COG0005	2.49253	0.661132	392	Purine nucleoside phosphorylase	0.000262699	NA	0.000244613
COG0553	2.38084	0.661132	392	Superfamily II DNA/RNA helicases, SNF2 family	0.000443456	NA	0.000474679
COG0301	2.33304	0.661132	392	Thiamine biosynthesis ATP pyrophosphatase	0.000163454	NA	0.000202259
NOG08391	2.32886	0.661132	392	Unknown	3.48234e-05	NA	5.57799e-05
COG1122	2.31726	0.661132	392	ABC-type cobalt transport system, ATPase component	0.000737161	NA	0.000917814
COG1323	2.27934	0.661132	392	Predicted nucleotidyltransferase	0.000155553	NA	0.000184611
COG0850	2.22262	0.661132	392	Septum formation inhibitor	0.000102988	NA	0.000120933
COG3635	2.20945	0.661132	392	Predicted phosphoglycerate mutase, AP superfamily	0.000188234	NA	0.000153285
COG1713	2.19357	0.661132	392	Predicted HD superfamily hydrolase involved in NAD metabolism	0.000160388	NA	0.000195411
COG2323	2.1025	0.661132	392	Predicted membrane protein	6.99823e-05	NA	8.70095e-05
COG1951	2.04969	0.661132	392	Tartrate dehydratase alpha subunit/Fumarate hydratase class I, N-terminal domain	0.000438204	NA	0.000486019
NOG122180	2.02955	0.661132	392	Preprotein translocase, SecE subunit	0.000165295	NA	0.000134349
NOG26039	2.01836	0.661132	392	Protein involved in cell adhesion	6.17219e-05	NA	8.69006e-05
COG0352	1.95653	0.661132	392	Thiamine monophosphate synthase	0.000365655	NA	0.000400986
NOG42129	1.9018	0.661132	392	Unknown	0.000383307	NA	0.000312134
COG1840	1.88536	0.661132	392	ABC-type Fe3+ transport system, periplasmic component	7.62285e-05	NA	9.95632e-05
NOG308082	1.88484	0.661132	392	Unknown	0.000158775	NA	0.000131012
COG0261	1.88435	0.661132	392	Ribosomal protein L21	0.000332203	NA	0.000358147
COG0437	1.85227	0.661132	392	Fe-S-cluster-containing hydrogenase components 1	4.46179e-05	NA	5.70817e-05
COG1596	1.83583	0.661132	392	Periplasmic protein involved in polysaccharide export	0.000618486	NA	0.00047182
NOG77240	1.8179	0.661132	392	Septum formation initiator protein	0.000105345	NA	0.000128443
COG3959	1.80953	0.661132	392	Transketolase, N-terminal subunit	0.000209935	NA	0.000260362
COG1313	1.79618	0.661132	392	Uncharacterized Fe-S protein PflX, homolog of pyruvate formate lyase activating proteins	0.000152697	NA	0.00018782
COG0446	1.76854	0.661132	392	Uncharacterized NAD(FAD)-dependent dehydrogenases	0.000586069	NA	0.00069571
COG1671	1.74013	0.661132	392	Uncharacterized protein conserved in bacteria	0.000170366	NA	0.000199641
COG3958	1.73379	0.661132	392	Transketolase, C-terminal subunit	0.000203833	NA	0.000253031
NOG283117	1.70056	0.661132	392	Unknown	0.00011139	NA	0.000138164
NOG324302	1.69388	0.661132	392	Unknown	0.000134493	NA	0.000149209
COG1587	1.66986	0.661132	392	Uroporphyrinogen-III synthase	3.35375e-05	NA	5.1709e-05
COG2509	1.65888	0.661132	392	Uncharacterized FAD-dependent dehydrogenases	0.00049829	NA	0.0005485
NOG43717	1.64915	0.661132	392	Unknown	0.000210343	NA	0.000169439
COG4284	1.64672	0.661132	392	UDP-glucose pyrophosphorylase	8.76653e-05	NA	0.000122697
NOG120367	1.57332	0.661132	392	Transposase	0.000214937	NA	0.000257446
COG0755	1.52268	0.661132	392	ABC-type transport system involved in cytochrome c biogenesis, permease component	0.000280029	NA	0.000237439
COG2137	1.50772	0.661132	392	Uncharacterized protein conserved in bacteria	3.21341e-05	NA	3.98539e-05
NOG77202	1.48836	0.661132	392	Unknown	0.00016506	NA	0.000138384
COG0406	1.45179	0.661132	392	Fructose-2,6-bisphosphatase	0.00070587	NA	0.000854561
NOG81174	1.42462	0.661132	392	Cytidylate kinase	0.000651319	NA	0.000676429
COG0834	1.3821	0.661132	392	ABC-type amino acid transport/signal transduction systems, periplasmic component/domain	0.000969853	NA	0.00113413
COG1294	1.38201	0.661132	392	Cytochrome bd-type quinol oxidase, subunit 2	0.000188186	NA	0.00015547
NOG74699	1.38172	0.661132	392	50S ribosomal protein L30	0.000179698	NA	0.000143904
NOG324133	1.35975	0.661132	392	Unknown	0.000100726	NA	0.000119553
COG1364	1.35165	0.661132	392	N-acetylglutamate synthase (N-acetylornithine aminotransferase)	0.000166392	NA	0.000216907
COG1169	1.33985	0.661132	392	Isochorismate synthase	0.000148788	NA	0.000116697
NOG46460	1.32783	0.661132	392	Unknown	0.000153065	NA	0.000188931
COG0037	1.32361	0.661132	392	Predicted ATPase of the PP-loop superfamily implicated in cell cycle control	0.000811032	NA	0.000862028
COG1461	1.32158	0.661132	392	Predicted kinase related to dihydroxyacetone kinase	0.000208283	NA	0.000244798
COG0204	1.30896	0.661132	392	1-acyl-sn-glycerol-3-phosphate acyltransferase	0.000707888	NA	0.000738342
NOG316641	1.30851	0.661132	392	Unknown	0.000119278	NA	0.00014892
COG3581	1.30128	0.661132	392	Uncharacterized protein conserved in bacteria	0.000193069	NA	0.000238583
COG3314	1.28014	0.661132	392	Uncharacterized protein conserved in bacteria	0.000115256	NA	0.000136461
COG1876	1.27233	0.661132	392	D-alanyl-D-alanine carboxypeptidase	0.000203749	NA	0.000245379
COG1481	1.24706	0.661132	392	Uncharacterized protein conserved in bacteria	0.000185523	NA	0.000235731
COG3538	1.22197	0.661132	392	Uncharacterized conserved protein	0.000239787	NA	0.000194732
COG3858	1.19608	0.661132	392	Predicted glycosyl hydrolase	0.000140619	NA	0.000166033
COG0448	1.19381	0.661132	392	ADP-glucose pyrophosphorylase	0.000508875	NA	0.000601572
NOG74030	1.18997	0.661132	392	Sugar:Hydrogen symporter protein	7.42314e-05	NA	5.80958e-05
NOG292414	1.18582	0.661132	392	Unknown	9.77672e-05	NA	0.000113872
COG3525	1.18494	0.661132	392	N-acetyl-beta-hexosaminidase	0.0013592	NA	0.00122171
COG1488	1.17584	0.661132	392	Nicotinic acid phosphoribosyltransferase	0.000276701	NA	0.000332111
COG1739	1.17322	0.661132	392	Uncharacterized conserved protein	0.000310295	NA	0.000341084
NOG305740	1.1526	0.661132	392	Unknown	9.31246e-05	NA	0.000117618
NOG284680	1.14561	0.661132	392	Unknown	8.33225e-05	NA	9.76119e-05
COG0466	1.13685	0.661132	392	ATP-dependent Lon protease, bacterial type	0.000493292	NA	0.000507196
COG2755	1.12688	0.661132	392	Lysophospholipase L1 and related esterases	0.00145487	NA	0.00137914
NOG71724	1.12044	0.661132	392	Carbohydrate binding protein	0.000279359	NA	0.000228952
COG1609	1.11158	0.661132	392	Transcriptional regulators	0.00175357	NA	0.0023444
COG1304	1.0819	0.661132	392	L-lactate dehydrogenase (FMN-dependent) and related alpha-hydroxy acid dehydrogenases	5.91266e-05	NA	7.95948e-05
NOG76192	1.07436	0.661132	392	Transposase	6.98319e-05	NA	0.000151987
COG0153	1.06921	0.661132	392	Galactokinase	0.00040721	NA	0.00043591
COG3023	1.06834	0.661132	392	Negative regulator of beta-lactamase expression	0.000525247	NA	0.000418402
COG1183	1.06695	0.661132	392	Phosphatidylserine synthase	0.000264415	NA	0.000229776
NOG86432	1.04466	0.661132	392	Unknown	0.000204782	NA	0.000159737
COG2001	1.04213	0.661132	392	Uncharacterized protein conserved in bacteria	0.000219252	NA	0.000260571
COG0794	1.02748	0.661132	392	Predicted sugar phosphate isomerase involved in capsule formation	0.000222541	NA	0.000185231
NOG41214	1.01171	0.661132	392	Unknown	0.000173402	NA	0.000143067
COG0144	1.0085	0.661132	392	tRNA and rRNA cytosine-C5-methylases	0.000500261	NA	0.00054773
NOG239214	1.00701	0.661132	392	Protein ligase	9.75642e-05	NA	0.000115759
COG1118	1.0015	0.661132	392	ABC-type sulfate/molybdate transport systems, ATPase component	0.000127069	NA	0.000190703
NOG06986	1.76273	0.66123	392	Unknown	5.63957e-05	NA	7.41111e-05
COG3839	1.56563	0.661969	392	ABC-type sugar transport systems, ATPase components	0.000305478	NA	0.00036799
COG0629	1.58761	0.662029	392	Single-stranded DNA-binding protein	0.000514287	NA	0.00061991
NOG29765	1.40716	0.664224	392	Unknown	0.000156198	NA	0.000178037
COG0093	1.82978	0.66839	392	Ribosomal protein L14	0.000386093	NA	0.000407602
COG0580	1.40883	0.66839	392	Glycerol uptake facilitator and related permeases (Major Intrinsic Protein Family)	9.85803e-05	NA	0.000126682
NOG83526	1.97324	0.672244	392	Unknown	0.000159217	NA	0.000139181
NOG294629	1.51128	0.675544	392	Unknown	0.000139483	NA	0.000154526
COG3853	1.30349	0.680879	392	Uncharacterized protein involved in tellurite resistance	8.74453e-05	NA	0.000106153
COG0307	1.17358	0.69122	392	Riboflavin synthase alpha chain	0.000319615	NA	0.000313451
COG3546	4.86912	0.695135	392	Mn-containing catalase	0.000128989	NA	0.000141329
NOG124336	1.10469	0.763604	392	Unknown	3.47394e-05	NA	3.85195e-05
COG2025	1.0996	0.837298	392	Electron transfer flavoprotein, alpha subunit	0.000378896	NA	0.000371293

## Sheet: KEGG OGs
KEGG Ogs	Q ratio	FDR adjusted P-value	Sampling time point (days)	Function	Abundance (Frozen)	Abundance (RNALater: RT, 1 week)	Abundance (RNALater: +4-10°C, 1 week or +4°C, 24h)
K00786	72.9048	0.725289	392	unknown	0.000147346	NA	0.000180449
K00798	34.1798	0.725289	392	cob(I)alamin adenosyltransferase [EC:2,5,1,17]	0.000212591	NA	0.000275519
K00965	16.2439	0.725289	392	UDPglucose--hexose-1-phosphate uridylyltransferase [EC:2,7,7,12]	0.000369354	NA	0.000482496
K03706	16.0223	0.725289	392	transcriptional pleiotropic repressor	0.000225483	NA	0.00025224
K00821	15.4006	0.725289	392	acetylornithine/N-succinyldiaminopimelate aminotransferase [EC:2,6,1,11 2,6,1,17]	0.000399086	NA	0.000460738
K03564	14.8192	0.725289	392	peroxiredoxin Q/BCP [EC:1,11,1,15]	0.000606312	NA	0.000581144
K03610	9.27991	0.725289	392	septum site-determining protein MinC	0.000204769	NA	0.000232747
K02006	8.47282	0.725289	392	cobalt/nickel transport system ATP-binding protein	0.0015084	NA	0.00183001
K15635	8.39436	0.725289	392	2,3-bisphosphoglycerate-independent phosphoglycerate mutase [EC:5,4,2,1]	0.000372645	NA	0.000297185
K00972	8.10809	0.725289	392	UDP-N-acetylglucosamine pyrophosphorylase [EC:2,7,7,23]	0.000163245	NA	0.000204418
K01993	7.97613	0.725289	392	HlyD family secretion protein	0.000822873	NA	0.000643096
K02008	7.35883	0.725289	392	cobalt/nickel transport system permease protein	0.000964891	NA	0.00115181
K07726	7.27428	0.725289	392	putative transcriptional regulator	8.34437e-05	NA	0.000145755
K13542	7.02897	0.725289	392	uroporphyrinogen III methyltransferase / synthase [EC:2,1,1,107 4,2,1,75]	5.97713e-05	NA	9.46717e-05
K02469	6.0876	0.725289	392	DNA gyrase subunit A [EC:5,99,1,3]	0.0013065	NA	0.00146518
K01814	4.77298	0.725289	392	phosphoribosylformimino-5-aminoimidazole carboxamide ribotide isomerase [EC:5,3,1,16]	0.000666336	NA	0.000649339
K01991	4.67941	0.725289	392	polysaccharide export outer membrane protein	0.00085846	NA	0.000669248
K04078	4.62125	0.0408287	7	chaperonin GroES	0.000577355	0.000417494	0.000399332
K02361	4.50902	0.725289	392	isochorismate synthase [EC:5,4,4,2]	0.000291035	NA	0.000225017
K02902	4.44835	0.0212543	7	large subunit ribosomal protein L28	0.000279193	0.000212016	0.000197364
K06200	4.01322	0.725289	392	carbon starvation protein	0.000412966	NA	0.000500666
K01356	3.83977	0.725289	392	repressor LexA [EC:3,4,21,88]	0.000439781	NA	0.000540648
K02435	3.62738	0.725289	392	aspartyl-tRNA(Asn)/glutamyl-tRNA (Gln) amidotransferase subunit C [EC:6,3,5,6 6,3,5,7]	0.000275316	NA	0.000343054
K00548	3.27414	0.725289	392	5-methyltetrahydrofolate--homocysteine methyltransferase [EC:2,1,1,13]	0.000930343	NA	0.0009734
K02804	3.23736	0.725289	392	PTS system, N-acetylglucosamine-specific IIC component	0.00026853	NA	0.000315984
K02803	3.23736	0.725289	392	PTS system, N-acetylglucosamine-specific IIB component [EC:2,7,1,69]	0.00026853	NA	0.000315984
K02907	3.1371	0.0493982	7	large subunit ribosomal protein L30	0.000552669	0.00047579	0.000480395
K10440	3.13262	0.841188	392	ribose transport system permease protein	0.000195345	NA	0.000215395
K07473	3.03579	0.725289	392	DNA-damage-inducible protein J	0.000421957	NA	0.000535081
K01840	3.02405	0.725289	392	phosphomannomutase [EC:5,4,2,8]	0.000674607	NA	0.000529306
K00796	2.94152	0.725289	392	dihydropteroate synthase [EC:2,5,1,15]	0.000581597	NA	0.000486858
K03518	2.941	0.0371564	7	carbon-monoxide dehydrogenase small subunit [EC:1,2,99,2]	0.000315475	0.000231793	0.000245117
K09762	2.88897	0.725289	392	hypothetical protein	0.000369637	NA	0.000449936
K02956	2.871	0.0262096	7	small subunit ribosomal protein S15	0.000558616	0.000464759	0.000440011
K01787	2.79197	0.725289	392	N-acylglucosamine 2-epimerase [EC:5,1,3,8]	0.000448035	NA	0.000340828
K13747	2.76655	0.725289	392	carboxynorspermidine decarboxylase [EC:4,1,1,-]	0.000633264	NA	0.000592664
K01814	2.74716	0.07713	7	phosphoribosylformimino-5-aminoimidazole carboxamide ribotide isomerase [EC:5,3,1,16]	0.000629893	0.000582531	0.000580698
K03060	2.72628	0.725289	392	DNA-directed RNA polymerase subunit omega [EC:2,7,7,6]	0.000146688	NA	0.000192661
K00620	2.72579	0.725289	392	glutamate N-acetyltransferase / amino-acid N-acetyltransferase [EC:2,3,1,35 2,3,1,1]	0.000331675	NA	0.000416363
K06923	2.71585	0.725289	392	unknown	0.00036504	NA	0.000408289
K07813	2.51265	0.725289	392	accessory gene regulator B	0.000691727	NA	0.000889603
K15051	2.44073	0.725289	392	DNA-entry nuclease	0.000185863	NA	0.000238704
K02358	2.39025	0.0443529	7	elongation factor Tu	0.0012962	0.00156013	0.00152856
K06041	2.37871	0.725289	392	arabinose-5-phosphate isomerase [EC:5,3,1,13]	0.000412233	NA	0.000344639
K01854	2.34977	0.725289	392	UDP-galactopyranose mutase [EC:5,4,99,9]	0.000563569	NA	0.00066302
K07284	2.34744	0.725289	392	sortase A [EC:3,4,22,70]	0.000376947	NA	0.000459925
K09810	2.34464	0.725289	392	lipoprotein-releasing system ATP-binding protein [EC:3,6,3,-]	0.000392518	NA	0.000316796
K05364	2.33693	0.725289	392	peptidoglycan glycosyltransferase [EC:2,4,1,129]	0.000161001	NA	0.000230692
K01489	2.31315	0.725289	392	cytidine deaminase [EC:3,5,4,5]	0.000620068	NA	0.000581206
K02886	2.30398	0.101916	7	large subunit ribosomal protein L2	0.00104572	0.00113528	0.00113166
K02385	2.30062	0.0495324	7	flagellar protein FlbD	2.20676e-05	9.93095e-06	7.30368e-06
K02982	2.2708	0.766071	392	small subunit ribosomal protein S3	0.000919914	NA	0.000914209
K02961	2.24106	0.244812	7	small subunit ribosomal protein S17	0.000669569	0.000747504	0.000747163
K00975	2.23773	0.725289	392	glucose-1-phosphate adenylyltransferase [EC:2,7,7,27]	0.00101226	NA	0.00114927
K10773	2.22411	0.725289	392	endonuclease III [EC:4,2,99,18]	0.000672053	NA	0.000701789
K06382	2.14209	0.725289	392	stage II sporulation protein E [EC:3,1,3,16]	0.000315734	NA	0.00037292
K02914	2.11074	0.128105	7	large subunit ribosomal protein L34	0.00033787	0.000218117	0.000199936
K03787	2.07364	0.725289	392	5'-nucleotidase [EC:3,1,3,5]	0.0004461	NA	0.000365419
K01652	2.02201	0.725289	392	acetolactate synthase I/II/III large subunit [EC:2,2,1,6]	0.00114421	NA	0.00120425
K01627	1.99822	0.725289	392	2-dehydro-3-deoxyphosphooctonate aldolase (KDO 8-P synthase) [EC:2,5,1,55]	0.000378147	NA	0.000306145
K00756	1.87635	0.725289	392	pyrimidine-nucleoside phosphorylase [EC:2,4,2,2]	0.000183553	NA	0.000203953
K02654	1.85878	0.725289	392	leader peptidase (prepilin peptidase) / N-methyltransferase [EC:3,4,23,43 2,1,1,-]	0.000256175	NA	0.000342365
K09155	1.82334	0.168008	7	hypothetical protein	7.57825e-05	6.2299e-05	5.78759e-05
K06518	1.81413	0.0196789	7	holin-like protein	0.000504746	0.000430579	0.000432396
K00024	1.79744	0.725289	392	malate dehydrogenase [EC:1,1,1,37]	0.000660727	NA	0.000530648
K04070	1.75638	0.725289	392	putative pyruvate formate lyase activating enzyme [EC:1,97,1,4]	0.00030416	NA	0.000364256
K02965	1.74785	0.279968	7	small subunit ribosomal protein S19	0.000800299	0.000728816	0.000672966
K02035	1.74228	0.725289	392	peptide/nickel transport system substrate-binding protein	0.000538059	NA	0.000691669
K00426	1.73894	0.725289	392	cytochrome d ubiquinol oxidase subunit II [EC:1,10,3,-]	0.000372311	NA	0.00030276
K07979	1.721	0.725289	392	GntR family transcriptional regulator	0.000502109	NA	0.000585364
K03545	1.72032	0.725289	392	trigger factor	0.00126302	NA	0.00132872
K04075	1.71482	0.725289	392	tRNA(Ile)-lysidine synthase [EC:6,3,4,19]	0.000722061	NA	0.000745085
K03723	1.69315	0.725289	392	transcription-repair coupling factor (superfamily II helicase) [EC:3,6,4,-]	0.000947819	NA	0.00100942
K03716	1.63587	0.725289	392	spore photoproduct lyase [EC:4,1,99,14]	3.69177e-05	NA	6.17247e-05
K02493	1.60123	0.440159	7	release factor glutamine methyltransferase [EC:2,1,1,-]	0.000732909	0.000711089	0.000695784
K07025	1.59486	0.725289	392	putative hydrolase of the HAD superfamily	0.00193308	NA	0.00172616
K00859	1.57707	0.725289	392	dephospho-CoA kinase [EC:2,7,1,24]	0.000649565	NA	0.000630189
K03498	1.57581	0.156056	7	trk system potassium uptake protein TrkH	0.00152764	0.00139509	0.00142417
K07030	1.57301	0.725289	392	unknown	0.000414477	NA	0.00046981
K08884	1.55582	0.725289	392	serine/threonine protein kinase, bacterial [EC:2,7,11,1]	0.000827403	NA	0.00101628
K05896	1.5555	0.725289	392	segregation and condensation protein A	0.00034369	NA	0.000417489
K02760	1.54725	0.242983	7	PTS system, cellobiose-specific IIB component [EC:2,7,1,69]	6.8275e-05	5.05218e-05	5.58386e-05
K07148	1.50179	0.725289	392	uncharacterized protein	0.000661647	NA	0.00053223
K02909	1.41932	0.198557	7	large subunit ribosomal protein L31	0.000418672	0.000319861	0.000299459
K00563	1.40854	0.725289	392	23S rRNA (guanine745-N1)-methyltransferase [EC:2,1,1,187]	9.85547e-05	NA	0.000121888
K06001	1.4014	0.725289	392	tryptophan synthase beta chain [EC:4,2,1,20]	0.000437997	NA	0.000365058
K13789	1.40123	0.725289	392	geranylgeranyl diphosphate synthase, type II [EC:2,5,1,1 2,5,1,10 2,5,1,29]	0.000729352	NA	0.000673812
K13052	1.37358	0.725289	392	cell division protein DivIC	8.28943e-05	NA	0.000129009
K03975	1.37257	0.761915	392	membrane-associated protein	0.000153458	NA	0.000192143
K01269	1.368	0.725289	392	aminopeptidase [EC:3,4,11,-]	0.000381898	NA	0.000449013
K03282	1.34518	0.015815	7	large conductance mechanosensitive channel	0.000488864	0.000387531	0.000366321
K02970	1.34487	0.015815	7	small subunit ribosomal protein S21	0.000401715	0.000263377	0.000248368
K00762	1.31984	0.725289	392	orotate phosphoribosyltransferase [EC:2,4,2,10]	0.00100032	NA	0.00104001
K07736	1.31944	0.725289	392	CarD family transcriptional regulator	0.000256327	NA	0.000306299
K07576	1.30784	0.725289	392	metallo-beta-lactamase family protein	0.000311504	NA	0.000346399
K09153	1.29977	0.0542433	7	hypothetical protein	0.000101919	6.66872e-05	6.97055e-05
K02357	1.29719	0.0232445	7	elongation factor Ts	0.000852753	0.000953267	0.000955182
K02283	1.29602	0.725289	392	pilus assembly protein CpaF	0.000550568	NA	0.000696215
K00919	1.2797	0.074831	7	4-diphosphocytidyl-2-C-methyl-D-erythritol kinase [EC:2,7,1,148]	0.000726065	0.000684043	0.000661668
K03151	1.26355	0.725289	392	thiamine biosynthesis protein ThiI	0.00032543	NA	0.00038902
K07738	1.26028	0.725289	392	transcriptional repressor NrdR	0.000319261	NA	0.000384476
K07037	1.25968	0.725289	392	unknown	0.000484951	NA	0.000418895
K03773	1.25032	0.725289	392	FKBP-type peptidyl-prolyl cis-trans isomerase FklB [EC:5,2,1,8]	0.000527507	NA	0.0004265
K02931	1.24046	0.0981836	7	large subunit ribosomal protein L5	0.000866529	0.000999368	0.000987289
K06960	1.23585	0.725289	392	unknown	0.000309476	NA	0.000381199
K03783	1.23035	0.725289	392	purine-nucleoside phosphorylase [EC:2,4,2,1]	0.000504875	NA	0.000456035
K00348	1.227	0.725289	392	Na+-transporting NADH:ubiquinone oxidoreductase subunit C [EC:1,6,5,-]	0.000319211	NA	0.000253764
K03281	1.22591	0.725289	392	chloride channel protein, CIC family	0.000387142	NA	0.000306442
K03529	1.21694	0.725289	392	chromosome segregation protein	0.000512582	NA	0.000612822
K02114	1.21611	0.725289	392	F-type H+-transporting ATPase subunit epsilon [EC:3,6,3,14]	0.000743113	NA	0.000821441
K04769	1.20438	0.725289	392	AbrB family transcriptional regulator, stage V sporulation protein T	0.00034928	NA	0.000424943
K03700	1.18845	0.725289	392	recombination protein U	0.000202855	NA	0.000225767
K05776	1.1814	0.725289	392	molybdate transport system ATP-binding protein	0.000312884	NA	0.000252414
K03210	1.18006	0.0545124	7	preprotein translocase subunit YajC	0.000585703	0.000480555	0.000462208
K02906	1.17702	0.725289	392	large subunit ribosomal protein L3	0.000853078	NA	0.000906418
K00705	1.14878	0.257103	7	4-alpha-glucanotransferase [EC:2,4,1,25]	0.0012414	0.00115408	0.00114775
K00350	1.1477	0.737114	392	Na+-transporting NADH:ubiquinone oxidoreductase subunit E [EC:1,6,5,-]	0.000406405	NA	0.000359665
K03629	1.14563	0.00643083	7	DNA replication and repair protein RecF	0.00076156	0.000691441	0.000685663
K11358	1.13335	0.725289	392	aspartate aminotransferase [EC:2,6,1,1]	0.00041085	NA	0.000508553
K02990	1.13252	0.25088	7	small subunit ribosomal protein S6	0.000615387	0.000559362	0.000550679
K03284	1.11852	0.152486	7	metal ion transporter, MIT family	0.000819467	0.000930984	0.000929295
K14170	1.11284	0.725289	392	chorismate mutase / prephenate dehydratase [EC:5,4,99,5 4,2,1,51]	0.000361727	NA	0.000433586
K07258	1.0983	0.725289	392	D-alanyl-D-alanine carboxypeptidase (penicillin-binding protein 5/6) [EC:3,4,16,4]	0.00102096	NA	0.00115884
K06958	1.09728	0.725289	392	UPF0042 nucleotide-binding protein	0.000378131	NA	0.000449684
K03327	1.08781	0.725289	392	multidrug resistance protein, MATE family	0.000713277	NA	0.000600045
K07658	1.08699	0.725289	392	two-component system, OmpR family, alkaline phosphatase synthesis response regulator PhoP	0.000390655	NA	0.000436301
K02935	1.085	0.0125189	7	large subunit ribosomal protein L7/L12	0.000747176	0.000645347	0.000605321
K02835	1.07959	0.725289	392	peptide chain release factor 1	0.000735484	NA	0.000759723
K11752	1.06368	0.725289	392	diaminohydroxyphosphoribosylaminopyrimidine deaminase / 5-amino-6-(5-phosphoribosylamino)uracil reductase [EC:3,5,4,26 1,1,1,193]	0.000672761	NA	0.000610397
K00812	1.06342	0.725289	392	aspartate aminotransferase [EC:2,6,1,1]	0.000779323	NA	0.000634846
K02867	1.05803	0.44942	7	large subunit ribosomal protein L11	0.000763118	0.000727001	0.000708301
K03671	1.05054	0.0309812	7	thioredoxin 1	0.00126327	0.00103022	0.00102687
K01788	1.05028	0.382232	7	N-acylglucosamine-6-phosphate 2-epimerase [EC:5,1,3,9]	0.000226751	0.000189471	0.000190657
K03575	1.04924	0.0329624	7	A/G-specific adenine glycosylase [EC:3,2,2,-]	0.000584244	0.000496329	0.000488079
K09690	1.03722	0.725289	392	lipopolysaccharide transport system permease protein	0.000408015	NA	0.000511284
K02304	1.03411	0.725289	392	precorrin-2 dehydrogenase / sirohydrochlorin ferrochelatase [EC:1,3,1,76 4,99,1,4]	6.06271e-05	NA	7.98704e-05
K10192	1.02991	0.725289	392	oligogalacturonide transport system substrate-binding protein	0.000121922	NA	0.000133035
K05341	1.01994	0.145471	7	amylosucrase [EC:2,4,1,4]	0.000262581	0.000191492	0.000193243
K04488	1.0122	0.725289	392	nitrogen fixation protein NifU and related proteins	0.00044304	NA	0.000529793
K02203	1.01082	0.725289	392	phosphoserine / homoserine phosphotransferase [EC:3,1,3,3 2,7,1,39]	0.000170127	NA	0.000212109

## Sheet: KEGG Modules
KEGG Modules	Q ratio	FDR adjusted P-value	Sampling time point (days)	Function	Abundance (Frozen)	Abundance (RNALater: RT, 1 week)	Abundance (RNALater: +4-10°C, 1 week or +4°C, 24h)
M00245	7596.67	0.743436	392	Cobalt transport system	0.00461341	NA	0.00546219
M00246	259.204	0.743436	392	Nickel transport system	0.00460661	NA	0.00546679
M00299	4.3506	0.743436	392	Spermidine/putrescine transport system	0.00493812	NA	0.0047242
M00267	4.0263	0.743436	392	PTS system, N-acetylglucosamine-specific II component	0.00048575	NA	0.000570475
M00175	3.98781	0.761775	392	Nitrogen fixation, nitrogen => ammonia	0.000151607	NA	0.000199561
M00366	2.48187	0.743436	392	C10-C20 isoprenoid biosynthesis, plants	0.0013182	NA	0.00121699
M00429	2.13934	0.76779	392	Competence-related DNA transformation transporter	0.001993	NA	0.00210333
M00173	2.07513	0.743436	392	Reductive citric acid cycle (Arnon-Buchanan cycle)	0.0180783	NA	0.0170224
M00033	2.06043	0.743436	392	Ectoine biosynthesis	0.0040446	NA	0.00385504
M00125	1.67706	0.743436	392	Riboflavin biosynthesis, GTP => riboflavin/FMN/FAD	0.00258729	NA	0.00236062
M00086	1.67271	0.743436	392	beta-Oxidation, acyl-CoA synthesis	0.00295666	NA	0.0027716
M00022	1.60085	0.0578049	7	Shikimate pathway, phosphoenolpyruvate + erythrose-4P => chorismate	0.00941919	0.00882975	0.00881796
M00012	1.52567	0.743436	392	Glyoxylate cycle	0.00438562	NA	0.00419121
M00454	1.39292	0.743436	392	KdpD-KdpE (potassium transport) two-component regulatory system	0.00184717	NA	0.00197421
M00063	1.29698	0.743436	392	CMP-KDO biosynthesis	0.00207235	NA	0.00171733
M00126	1.26209	0.743436	392	Tetrahydrofolate biosynthesis, GTP => THF	0.00785788	NA	0.00721566
M00153	1.14213	0.743436	392	Cytochrome d ubiquinol oxidase	0.00128702	NA	0.00105546
M00266	1.1175	0.743436	392	PTS system, maltose and glucose-specific II component	0.000222731	NA	0.000277989

## Sheet: KEGG Pathways
KEGG Pathways	Q ratio	FDR adjusted P-value	Sampling time point (days)	Function	Abundance (Frozen)	Abundance (RNALater: RT, 1 week)	Abundance (RNALater: +4-10°C, 1 week or +4°C, 24h)
ko05340	3.96634	0.756875	392	Primary immunodeficiency	0.00105125	NA	0.0010109
ko00740	2.9843	0.756875	392	Riboflavin metabolism	0.00272802	NA	0.00253955
ko00253	2.32562	0.756875	392	Tetracycline biosynthesis	0.00128689	NA	0.00139184
ko00020	1.97489	0.756875	392	Citrate cycle (TCA cycle)	0.0106369	NA	0.00999108
ko00603	1.70546	0.756875	392	Glycosphingolipid biosynthesis - globo series	0.00432451	NA	0.00370733
ko02060	1.29485	0.104903	7	Phosphotransferase system (PTS)	0.00475715	0.00369626	0.00376072
ko03070	1.11299	0.756875	392	Bacterial secretion system	0.0105162	NA	0.0108593
ko00071	1.06965	0.756875	392	Fatty acid metabolism	0.00290554	NA	0.0030522
